# Supplementary material for: Integrating Single-Cell and Bulk RNA Sequencing Reveals the Malignant Phenotype of CBX4 in Prostate Cancer
Source: J Cancer. 2025 Jul 28;16(11):3525–36. doi: 10.7150/jca.115613 (PMC12374961; doi:10.7150/jca.115613)
Supplement: Supplementary file 1 — Supplementary table. [file jcav16p3525s1.csv]

Table S1. The differential-expressed genes between high- and low- CBX4 patients
gene	logFC	AveExpr	t	P.Value	adj.P.Val	B
CBX4	0.928418005	5.786109616	24.01054166	4.34E-85	8.65E-81	181.2360471
CBX8	0.608630864	3.377281689	14.28109584	5.30E-39	5.29E-35	77.5240995
TUFT1	0.513572618	4.797958577	11.42533722	5.35E-27	3.56E-23	50.45248414
VPS37C	0.442782226	6.056036865	11.15603395	6.13E-26	2.69E-22	48.0670064
IRF2BPL	0.511632954	5.898205006	11.14550721	6.73E-26	2.69E-22	47.97444092
ZBTB7B	0.557022072	6.634413863	10.88305731	7.00E-25	2.33E-21	45.68356886
CASKIN1	0.600475671	1.542905729	10.77517966	1.81E-24	5.17E-21	44.75153801
TRIB1	1.008183262	7.346509733	10.6201805	7.06E-24	1.76E-20	43.42242209
XPO6	0.544908473	5.930428557	10.52022328	1.69E-23	3.73E-20	42.57166285
PHF8	0.652873669	5.032684893	10.35821754	6.83E-23	1.36E-19	41.20359666
GATAD2A	0.359571479	4.885868835	10.33410602	8.40E-23	1.52E-19	41.0011417
CDCA8	0.638870401	2.652834453	10.32055123	9.43E-23	1.57E-19	40.88746012
SPTBN2	0.581347817	5.953208556	10.14618999	4.17E-22	6.13E-19	39.43370983
RAB3A	0.51389792	3.897209691	10.14257811	4.30E-22	6.13E-19	39.40376529
ATXN2	0.476010296	3.669526229	10.06047105	8.62E-22	1.15E-18	38.72492987
ESRP1	0.544550783	6.323394527	10.01910115	1.22E-21	1.52E-18	38.38426718
ACLY	0.669683495	7.752717615	10.00479481	1.38E-21	1.53E-18	38.26667579
NCDN	0.422522112	5.399993975	10.00448209	1.38E-21	1.53E-18	38.2641066
IQANK1	0.680131268	4.858881905	9.992197192	1.53E-21	1.61E-18	38.16322097
CAMKK2	0.772579337	7.243415337	9.949491321	2.19E-21	2.18E-18	37.81315038
CAMSAP1	0.488796739	4.011176277	9.787845617	8.42E-21	7.99E-18	36.4971408
LIG3	0.487660825	4.110536863	9.75328513	1.12E-20	1.02E-17	36.2176462
UBE2O	0.354784151	4.822612633	9.728832185	1.37E-20	1.19E-17	36.0202946
UNC13B	0.608810629	4.902592457	9.70449045	1.68E-20	1.39E-17	35.82417261
PIK3CB	0.533507043	4.718576504	9.697936226	1.77E-20	1.41E-17	35.77142179
EIF4G1	0.481343562	7.604619078	9.645984136	2.71E-20	2.08E-17	35.35414659
TLE3	0.316141842	5.374157434	9.60064732	3.93E-20	2.90E-17	34.99124959
SLC25A25	0.684942824	4.575274261	9.590979047	4.26E-20	3.03E-17	34.91401094
FOXRED2	0.531749699	5.155494103	9.584395261	4.49E-20	3.09E-17	34.86144427
YWHAG	0.445026902	7.541221041	9.559736661	5.49E-20	3.65E-17	34.66478275
ZBTB10	0.623222079	5.373839654	9.541944183	6.35E-20	4.08E-17	34.52309641
XPOT	0.496413404	5.568262027	9.481888234	1.03E-19	6.45E-17	34.04619244
VKORC1L1	0.423865961	5.2474948	9.441128211	1.44E-19	8.70E-17	33.72369855
REPIN1	0.387981537	6.6792572	9.436523797	1.49E-19	8.76E-17	33.68732865
CBX2	0.702358976	1.854274556	9.416016681	1.76E-19	1.00E-16	33.52549355
ACACA	0.625584715	6.207871552	9.389744218	2.18E-19	1.21E-16	33.31851658
EPHA6	0.772532501	1.420682021	9.379586135	2.37E-19	1.28E-16	33.23859774
FOXA1	0.502817379	8.544733962	9.347540531	3.06E-19	1.61E-16	32.9868725
C2CD2L	0.377844247	3.159771122	9.339874971	3.26E-19	1.66E-16	32.92674667
NCAPG2	0.521164213	2.809135257	9.318655092	3.86E-19	1.92E-16	32.76048503
ABHD2	0.89964173	7.181703202	9.305277093	4.30E-19	2.07E-16	32.65580154
AR	0.55073303	5.728620631	9.303220276	4.37E-19	2.07E-16	32.63971616
LRFN1	0.464617641	3.291420204	9.286538852	4.99E-19	2.32E-16	32.50935053
NCOA2	0.643294015	4.647280413	9.269610286	5.72E-19	2.56E-16	32.3772208
FGFRL1	0.706522042	5.90596547	9.268109024	5.79E-19	2.56E-16	32.3655114
ZNF850	0.428281022	1.722083346	9.203529699	9.68E-19	4.20E-16	31.86307202
IMPA1	0.558975128	4.370359383	9.199554457	9.99E-19	4.24E-16	31.83222458
OTX1	0.838534124	2.407565536	9.190262799	1.08E-18	4.47E-16	31.76015896
DCAF6	0.400555305	6.064179788	9.165675263	1.31E-18	5.30E-16	31.56970703
DIAPH1	0.485130141	5.584802631	9.163511873	1.33E-18	5.30E-16	31.55296692
ZFP64	0.374619896	3.498962685	9.143670988	1.56E-18	6.09E-16	31.39957023
AKT1	0.412831155	5.625649167	9.135295925	1.66E-18	6.38E-16	31.33489031
TPX2	0.803563188	3.051993408	9.130970613	1.72E-18	6.48E-16	31.30150271
PINLYP	-0.383769896	1.275663687	-9.121204132	1.86E-18	6.87E-16	31.22615525
CHAMP1	0.556301432	4.238604745	9.107130689	2.08E-18	7.53E-16	31.11768049
MEN1	0.324640992	5.30430397	9.093701624	2.31E-18	8.23E-16	31.01428323
LDHB	-0.727354705	2.575028812	-9.080248809	2.57E-18	8.99E-16	30.91081174
ABCA3	0.483875477	4.937144552	9.075749342	2.66E-18	9.15E-16	30.87622866
RIPK2	0.482629464	5.079994796	9.069614994	2.79E-18	9.29E-16	30.82909945
SLC9A2	0.674594116	4.182252078	9.069481205	2.80E-18	9.29E-16	30.82807183
E2F5	0.462169666	2.547175586	9.064424232	2.91E-18	9.51E-16	30.78923737
HELZ2	0.615023958	3.894919944	9.031004918	3.78E-18	1.22E-15	30.53298541
DENND1A	0.365501846	3.903132858	9.024536349	3.98E-18	1.26E-15	30.4834638
ZNF583	0.286264555	1.840492296	9.02227967	4.05E-18	1.26E-15	30.46619323
CHD6	0.557485003	4.690723864	9.014888952	4.29E-18	1.32E-15	30.40965301
TRAM2	0.562576668	4.021136666	9.002415541	4.73E-18	1.43E-15	30.31430441
TARS1	0.455183719	6.131114683	8.981416389	5.58E-18	1.66E-15	30.15399711
NSD2	0.408918966	3.216480015	8.96023603	6.58E-18	1.92E-15	29.99257811
RACGAP1	0.556891259	3.106953087	8.958993621	6.65E-18	1.92E-15	29.983118
ZNF680	0.737632489	4.083690618	8.952555986	6.99E-18	1.99E-15	29.93411475
AZIN1	0.508828223	6.666398961	8.932278382	8.19E-18	2.30E-15	29.77992707
PRPS1	0.433298976	5.572519615	8.925611898	8.62E-18	2.39E-15	29.72929107
BUB1B	0.571950732	1.577980209	8.918981011	9.08E-18	2.46E-15	29.67895241
PDPK1	0.485366372	3.594169403	8.917429049	9.19E-18	2.46E-15	29.66717451
EIF2AK1	0.357068493	7.313943778	8.916499631	9.26E-18	2.46E-15	29.66012183
LETM1	0.338526243	4.558680365	8.914860462	9.37E-18	2.46E-15	29.64768465
METTL3	0.416776038	4.583326743	8.913055435	9.51E-18	2.46E-15	29.63399093
RELL2	0.481143981	1.82706211	8.894490311	1.10E-17	2.81E-15	29.49326371
ADCY6	0.575151245	4.743833801	8.873762842	1.29E-17	3.25E-15	29.33639548
EZH2	0.484775399	2.618122322	8.872367002	1.30E-17	3.25E-15	29.32584107
SPATA13	0.525268586	4.322167139	8.866972284	1.36E-17	3.35E-15	29.2850611
APC2	0.265679479	0.941480742	8.861470208	1.42E-17	3.45E-15	29.24348802
RAB11FIP3	0.359659481	5.445571654	8.849979543	1.55E-17	3.73E-15	29.15672599
TRIO	0.536288198	3.765280128	8.84278838	1.64E-17	3.89E-15	29.10246943
MTFR1	0.4462297	4.169858559	8.828880278	1.83E-17	4.26E-15	28.99762486
AGPAT3	0.360008366	5.068090473	8.828168296	1.84E-17	4.26E-15	28.99226089
GOLGA2	0.445636799	6.102552262	8.819488976	1.96E-17	4.50E-15	28.92689728
STRADB	0.412491173	4.444151348	8.812331834	2.07E-17	4.70E-15	28.87303218
NRIP1	0.804161802	4.415138937	8.80863345	2.13E-17	4.78E-15	28.84521034
FAM111B	0.741036321	2.2694938	8.801237194	2.26E-17	5.01E-15	28.78959595
MPHOSPH9	0.501190286	2.187086452	8.794600974	2.38E-17	5.21E-15	28.73972532
ZMIZ1	0.639276253	5.413167029	8.777441895	2.71E-17	5.88E-15	28.610903
MIOS	0.415096174	5.230604599	8.775534232	2.75E-17	5.90E-15	28.59659245
LARP1	0.431206218	6.360565253	8.766383706	2.95E-17	6.27E-15	28.52798024
VAV2	0.416059055	5.235429107	8.759791381	3.11E-17	6.49E-15	28.47858214
RNF139	0.399659358	5.376632128	8.758452526	3.14E-17	6.49E-15	28.46855304
SASH1	0.569807056	4.385364191	8.757840409	3.16E-17	6.49E-15	28.46396816
TULP4	0.404041307	3.535167832	8.751244775	3.32E-17	6.75E-15	28.41458036
DNAJA3	0.336072878	4.93134267	8.73835338	3.66E-17	7.38E-15	28.3181285
LARS2	0.420404684	3.352779614	8.733544251	3.80E-17	7.58E-15	28.28217373
ZNF736	0.490931813	2.514626708	8.729631538	3.92E-17	7.73E-15	28.25293154
L2HGDH	0.444928992	2.829281594	8.728228953	3.96E-17	7.74E-15	28.24245146
PYCR1	0.559257954	7.191590154	8.723918047	4.09E-17	7.87E-15	28.21024817
MARK2	0.386456058	4.897412832	8.723597014	4.10E-17	7.87E-15	28.20785046
TOP2A	0.877953385	2.99999763	8.715643109	4.36E-17	8.28E-15	28.14846535
MAP3K10	0.35801682	3.772726096	8.70814844	4.62E-17	8.69E-15	28.09254519
RAD23B	0.396250936	7.384836763	8.702957106	4.80E-17	8.95E-15	28.05383157
NADK2	0.366613279	4.855543478	8.697152893	5.02E-17	9.27E-15	28.01056749
TBRG1	0.433907676	4.049172408	8.689900429	5.31E-17	9.70E-15	27.95653795
TBL1Y	0.549004275	2.585298533	8.688894679	5.35E-17	9.70E-15	27.94904789
SLX4	0.367495418	2.172769049	8.683222942	5.59E-17	1.00E-14	27.90682104
HJURP	0.704139254	2.042069106	8.680826938	5.69E-17	1.01E-14	27.88898854
TRIM24	0.424197091	4.353166884	8.679990469	5.73E-17	1.01E-14	27.88276388
DENND1C	0.467433391	4.200682805	8.676307739	5.89E-17	1.03E-14	27.85536374
RHOU	0.777520875	6.663790145	8.674223444	5.98E-17	1.04E-14	27.83986001
PTGDS	-0.797601312	2.210713165	-8.667103277	6.32E-17	1.08E-14	27.78691824
EHMT1	0.325387536	3.45292027	8.666496216	6.35E-17	1.08E-14	27.78240593
CDC6	0.526743466	1.98054076	8.66415787	6.46E-17	1.09E-14	27.76502708
INCENP	0.513699347	3.199521797	8.65888648	6.73E-17	1.13E-14	27.72586213
OSBP	0.427296695	6.086108994	8.644960483	7.48E-17	1.24E-14	27.62248002
IRAK1	0.44480905	7.128700585	8.641127391	7.70E-17	1.27E-14	27.59404582
IPPK	0.441655207	1.792617662	8.631956231	8.26E-17	1.35E-14	27.52605098
JKAMP	0.420972374	5.082801824	8.628415181	8.48E-17	1.37E-14	27.49981189
DMKN	-0.743796435	2.2939489	-8.623713913	8.79E-17	1.41E-14	27.46498785
POLR3E	0.354165235	4.278157675	8.618113352	9.17E-17	1.46E-14	27.42352062
PAIP2B	0.480935833	4.181627092	8.615235961	9.37E-17	1.48E-14	27.40222378
KIFC1	0.644835009	2.79447636	8.614007494	9.46E-17	1.49E-14	27.39313295
PTDSS1	0.388353487	5.35346738	8.607774605	9.92E-17	1.55E-14	27.34702337
OTUD6B	0.489584381	3.361000638	8.606355722	1.00E-16	1.55E-14	27.33653021
FAM219A	0.371460771	4.241428145	8.605272504	1.01E-16	1.55E-14	27.32852028
PLEKHA8	0.345348379	2.091832102	8.601913388	1.04E-16	1.58E-14	27.30368577
MAP2	0.842318221	3.440191899	8.59773077	1.07E-16	1.62E-14	27.27277296
MPP6	0.538790432	2.930066158	8.591124338	1.13E-16	1.69E-14	27.22396883
EARS2	0.361100988	4.295250096	8.583373115	1.19E-16	1.77E-14	27.16674298
ADRB2	0.593978771	5.552009907	8.58269872	1.20E-16	1.77E-14	27.16176584
KIF11	0.571274631	2.427030574	8.5666335	1.35E-16	1.99E-14	27.04328752
AURKA	0.540670515	2.330154826	8.563305949	1.39E-16	2.02E-14	27.01876787
DCAF12	0.438399912	5.641163736	8.540389489	1.65E-16	2.39E-14	26.85009511
ZNF652	0.433102155	4.589078994	8.532081411	1.76E-16	2.52E-14	26.78902747
MCCC1	0.483275171	4.892756882	8.525680625	1.85E-16	2.63E-14	26.74200919
EDA	0.606161178	1.699445275	8.524862036	1.86E-16	2.63E-14	26.73599796
MAP4K4	0.407405944	4.542773448	8.518114199	1.95E-16	2.74E-14	26.68646218
KIF20A	0.690711518	1.972334258	8.516716037	1.97E-16	2.75E-14	26.67620192
PPM1A	0.410310769	5.054688914	8.51560437	1.99E-16	2.76E-14	26.66804496
GART	0.412625591	4.547723606	8.512734896	2.03E-16	2.80E-14	26.6469936
HCN3	0.403099914	1.703775689	8.508787912	2.10E-16	2.86E-14	26.61804587
ZNF839	0.339026655	2.541679704	8.504881832	2.16E-16	2.91E-14	26.58940794
NRDC	0.314827228	6.148438058	8.504836924	2.16E-16	2.91E-14	26.58907875
U2AF2	0.355688699	7.004510089	8.503854877	2.18E-16	2.91E-14	26.58188031
RUSC1	0.402311455	5.537067677	8.502318756	2.20E-16	2.91E-14	26.57062172
ANAPC5	0.308885104	5.353249884	8.502076359	2.20E-16	2.91E-14	26.56884527
MAST2	0.356416017	5.162082351	8.493741106	2.35E-16	3.06E-14	26.50778187
DGKD	0.459797503	4.599586441	8.493479156	2.35E-16	3.06E-14	26.50586356
IQGAP3	0.590708731	1.495337385	8.486443341	2.48E-16	3.21E-14	26.45435553
AKT2	0.283860844	5.034932701	8.484546412	2.51E-16	3.21E-14	26.44047385
KLHL8	0.456415098	3.802330206	8.484119252	2.52E-16	3.21E-14	26.43734822
RAB10	0.393623443	7.068771065	8.483458142	2.54E-16	3.21E-14	26.43251096
PNPT1	0.38210879	4.178932418	8.483106083	2.54E-16	3.21E-14	26.4299351
DOCK4	0.539791977	3.088974686	8.47346437	2.73E-16	3.41E-14	26.35942184
HIVEP1	0.629650253	3.665560565	8.473334548	2.74E-16	3.41E-14	26.35847281
LRATD2	0.503065794	5.219851216	8.471078607	2.78E-16	3.45E-14	26.3419831
CRIP3	-0.461310233	0.958740635	-8.461463623	2.99E-16	3.68E-14	26.27173941
CHMP4C	0.534586945	5.58618475	8.459696106	3.03E-16	3.71E-14	26.25883302
UBA1	0.305660292	7.703280859	8.453042969	3.18E-16	3.87E-14	26.21026984
SLC46A1	0.313959538	2.880844163	8.447091437	3.33E-16	4.01E-14	26.16685198
PLXNA3	0.445383363	4.354907079	8.446680925	3.34E-16	4.01E-14	26.16385804
LRBA	0.591515488	5.044047494	8.446050732	3.36E-16	4.01E-14	26.15926213
FAM83H	0.453865764	5.794258309	8.441568084	3.47E-16	4.12E-14	26.12657818
CNNM4	0.450561744	4.06060477	8.439319079	3.53E-16	4.16E-14	26.11018507
RIC8B	0.394058141	2.972617756	8.435262845	3.64E-16	4.27E-14	26.0806272
CLPB	0.318489271	2.782323568	8.40582456	4.53E-16	5.28E-14	25.86642748
LONRF2	0.442033957	2.894140744	8.404575857	4.57E-16	5.30E-14	25.85735399
EXD2	0.391237436	4.611546531	8.393877872	4.95E-16	5.71E-14	25.77966017
SIGMAR1	0.314180058	6.934813646	8.390339102	5.09E-16	5.83E-14	25.75397623
RNF41	0.438726958	5.994475993	8.375367205	5.69E-16	6.48E-14	25.64540179
STARD3NL	0.520921065	5.829581633	8.371936866	5.83E-16	6.61E-14	25.62054582
ATP6V1C1	0.38109252	5.152822934	8.36871867	5.97E-16	6.73E-14	25.59723393
NCAPH	0.498895859	1.238022793	8.364204504	6.18E-16	6.92E-14	25.56454566
PPAT	0.483815676	3.364503784	8.360286352	6.36E-16	7.09E-14	25.53618399
ZNF217	0.686053295	5.811955524	8.357473589	6.50E-16	7.19E-14	25.51582986
HECTD4	0.577417397	4.376926217	8.35656772	6.54E-16	7.20E-14	25.50927577
NFS1	0.265092327	3.689194116	8.350630581	6.83E-16	7.49E-14	25.46633291
SPATA2	0.339069483	4.565290365	8.349153654	6.91E-16	7.53E-14	25.45565398
MORC4	0.422567847	4.52787881	8.346048194	7.07E-16	7.66E-14	25.43320452
VEZT	0.394967232	4.568604825	8.342446935	7.26E-16	7.83E-14	25.40717877
BUB1	0.571808692	1.528395704	8.338777751	7.46E-16	8.00E-14	25.38067081
BRD2	0.379347662	6.756226448	8.326542163	8.17E-16	8.71E-14	25.29233825
ELOA	0.304514545	5.287003584	8.321745732	8.47E-16	8.98E-14	25.25773789
NBPF1	0.528483517	2.579154028	8.32052265	8.54E-16	9.01E-14	25.24891726
ANKRD37	0.650871198	4.304959576	8.313443125	9.00E-16	9.45E-14	25.1978802
DNA2	0.425393921	1.911400227	8.311148609	9.16E-16	9.56E-14	25.18134579
MKI67	0.665381363	2.351531299	8.309495055	9.27E-16	9.58E-14	25.16943232
C6orf120	0.480012703	4.778440386	8.309413895	9.28E-16	9.58E-14	25.16884763
PRDM10	0.411591163	2.934932906	8.308039127	9.37E-16	9.58E-14	25.15894418
FANCD2	0.347633487	1.959438887	8.308024558	9.37E-16	9.58E-14	25.15883923
BAHCC1	0.406987894	2.916340019	8.304479499	9.62E-16	9.79E-14	25.13330731
KDM5C	0.382076199	5.428585157	8.29647785	1.02E-15	1.03E-13	25.07570867
TBC1D9B	0.413327522	5.707715944	8.28878087	1.08E-15	1.09E-13	25.02034259
NUP42	0.427394168	3.247829946	8.286682089	1.10E-15	1.10E-13	25.0052523
TMCC1	0.41817081	4.282544531	8.283357636	1.12E-15	1.12E-13	24.9813553
PLA2G2C	-0.440305604	0.800149707	-8.281092906	1.14E-15	1.13E-13	24.96507999
SECISBP2	0.338741933	4.568557593	8.273498121	1.21E-15	1.19E-13	24.91052513
FAM120AOS	0.286986512	4.945713603	8.270933358	1.23E-15	1.20E-13	24.89211045
AGK	0.300040256	3.295980843	8.270797474	1.23E-15	1.20E-13	24.89113494
OTUB2	0.405620339	1.901920854	8.270477284	1.24E-15	1.20E-13	24.88883635
BAIAP2	0.414709375	5.562906554	8.258702232	1.35E-15	1.31E-13	24.80435172
FBXO42	0.277167134	4.328254028	8.250254852	1.43E-15	1.38E-13	24.74379872
ZBTB42	0.407578628	5.517090592	8.242170384	1.52E-15	1.46E-13	24.68589099
CERS2	0.705252479	5.721715095	8.241855424	1.53E-15	1.46E-13	24.68363586
NELFCD	0.281916798	5.693528521	8.239510285	1.55E-15	1.47E-13	24.66684652
PTPN13	0.650061235	4.806683204	8.238238001	1.57E-15	1.48E-13	24.65773948
STIL	0.485322289	2.192052492	8.234716665	1.61E-15	1.50E-13	24.63253923
GTSE1	0.548329316	1.519739842	8.234449754	1.61E-15	1.50E-13	24.63062942
STAU2	0.415543786	3.927876555	8.234212271	1.61E-15	1.50E-13	24.62893023
WFDC2	-1.280133922	5.698413534	-8.227763054	1.69E-15	1.57E-13	24.58280001
LCLAT1	0.452857634	4.106285506	8.227126379	1.70E-15	1.57E-13	24.57824746
KIF4A	0.656735368	1.870616932	8.225387217	1.72E-15	1.58E-13	24.56581292
C1orf43	0.323889936	8.208175718	8.22407266	1.74E-15	1.59E-13	24.55641551
TEPP	-0.307942352	0.475748952	-8.222528308	1.76E-15	1.60E-13	24.54537681
AGAP1	0.439631858	3.629684585	8.22246299	1.76E-15	1.60E-13	24.54490996
NADK	0.321142957	5.416481688	8.220667979	1.78E-15	1.60E-13	24.53208165
RASSF3	0.50590678	6.128550228	8.220596786	1.78E-15	1.60E-13	24.53157291
SIM2	0.743855665	4.208571868	8.212806516	1.89E-15	1.68E-13	24.47592353
RND2	-0.523287789	1.663244357	-8.212651607	1.89E-15	1.68E-13	24.47481735
CDK5R1	0.464016285	2.075082223	8.210255393	1.93E-15	1.70E-13	24.45770841
CCNB3	0.220372863	0.533114883	8.210109795	1.93E-15	1.70E-13	24.45666896
TTL	0.308257869	2.577652699	8.207555377	1.96E-15	1.72E-13	24.43843484
DNMT1	0.407058324	3.242312728	8.201942357	2.05E-15	1.79E-13	24.39838271
CCNG2	0.567009091	6.175103571	8.198744457	2.09E-15	1.82E-13	24.37557313
PPP1R26	0.38987894	4.872917496	8.196490457	2.13E-15	1.85E-13	24.35950014
FKTN	0.368457113	2.355498771	8.192774499	2.19E-15	1.89E-13	24.33300941
USP42	0.366808473	3.278695728	8.178225597	2.43E-15	2.09E-13	24.2293793
GBA2	0.33522017	5.768139001	8.177376919	2.45E-15	2.09E-13	24.22333858
ELK1	0.360376411	5.252890169	8.176978139	2.46E-15	2.09E-13	24.22050031
MAP2K1	0.41018702	6.055773319	8.174840893	2.49E-15	2.12E-13	24.20529049
ANLN	0.605398998	1.672498152	8.168050165	2.62E-15	2.21E-13	24.15698397
EVA1C	-0.524845465	4.071188329	-8.167070833	2.64E-15	2.22E-13	24.1500199
UHRF1BP1	0.485693656	3.485441918	8.163270829	2.71E-15	2.27E-13	24.12300397
FAM155B	0.450251711	3.412990975	8.161494048	2.75E-15	2.29E-13	24.1103753
PHRF1	0.32987502	5.146471727	8.161102584	2.76E-15	2.29E-13	24.10759321
HMMR	0.614805166	1.849469739	8.156723721	2.85E-15	2.36E-13	24.07648003
MAGI3	0.509548799	3.392883346	8.155594237	2.87E-15	2.36E-13	24.06845675
FAM104A	0.339211367	4.014460176	8.155351557	2.88E-15	2.36E-13	24.06673299
ELL	0.282448516	3.811404186	8.151709849	2.95E-15	2.41E-13	24.04087049
SGPL1	0.416530956	5.749544902	8.14992994	2.99E-15	2.44E-13	24.02823322
KIF3A	0.440899996	3.264870603	8.147791023	3.04E-15	2.46E-13	24.01304979
ALCAM	0.535945385	6.683735195	8.144657666	3.11E-15	2.50E-13	23.99081264
RNF123	0.503823703	4.069194793	8.144584192	3.11E-15	2.50E-13	23.99029128
POLR1A	0.405350616	4.030387243	8.143974782	3.12E-15	2.50E-13	23.98596714
YEATS2	0.398085292	3.789647406	8.142503444	3.16E-15	2.52E-13	23.97552809
CLCN2	0.334923276	1.729438447	8.140467826	3.21E-15	2.55E-13	23.96108789
TOPBP1	0.429884651	3.78886729	8.133628567	3.37E-15	2.67E-13	23.91259189
PCCB	0.45211836	4.807430557	8.130019218	3.46E-15	2.73E-13	23.88701114
ERCC6L	0.373967677	1.011876392	8.124108392	3.61E-15	2.83E-13	23.84513766
RAB6A	0.385468035	6.570444434	8.122959177	3.64E-15	2.84E-13	23.83699908
SMURF2	0.387540902	4.360697678	8.122952519	3.64E-15	2.84E-13	23.83695193
NEU3	0.473715935	3.91288781	8.119491858	3.73E-15	2.90E-13	23.81244934
CABLES2	0.330225893	3.293858486	8.116689944	3.81E-15	2.95E-13	23.79261671
ZNF142	0.328543119	3.177439265	8.107732676	4.07E-15	3.13E-13	23.72925
CCDC120	0.345034651	3.992618012	8.105468213	4.14E-15	3.17E-13	23.71323888
DIP2A	0.469713456	4.23913056	8.09736938	4.39E-15	3.35E-13	23.65600317
CCDC85C	0.425345789	2.838883612	8.096023042	4.43E-15	3.37E-13	23.64649262
CEP170B	0.367653867	5.226760645	8.094243334	4.49E-15	3.40E-13	23.63392259
FOXM1	0.582934166	2.135841399	8.093412957	4.51E-15	3.41E-13	23.62805838
TOMM70	0.317195842	6.023606626	8.085500147	4.78E-15	3.60E-13	23.57220035
GRB2	0.276130825	6.707040425	8.08245876	4.89E-15	3.66E-13	23.55074172
SCRIB	0.427796402	5.778224111	8.080967049	4.94E-15	3.69E-13	23.54021915
TMCO3	0.519348215	4.567337109	8.071532997	5.29E-15	3.92E-13	23.47370545
EMSY	0.398682344	2.998847108	8.071448857	5.29E-15	3.92E-13	23.47311249
ARID1A	0.494634027	4.843806345	8.070901427	5.31E-15	3.92E-13	23.46925475
DYNC1LI1	0.304208291	4.793616318	8.068994997	5.39E-15	3.96E-13	23.4558217
RALGPS2	0.432446068	3.463402579	8.068693762	5.40E-15	3.96E-13	23.45369937
OR7C1	-0.182676245	0.247358217	-8.062336079	5.65E-15	4.13E-13	23.40892081
MMUT	0.416177042	5.815976902	8.06066499	5.72E-15	4.16E-13	23.39715544
LRCH4	0.405126203	2.606647515	8.054126492	6.00E-15	4.35E-13	23.35113883
ANKRD35	-0.609759044	2.532211939	-8.050593719	6.15E-15	4.45E-13	23.32628778
SCAP	0.307026508	5.934560602	8.050051861	6.18E-15	4.45E-13	23.32247685
MGAT4B	0.356542196	5.729401744	8.042593382	6.52E-15	4.63E-13	23.27004083
TARS2	0.301986991	4.735320158	8.042579272	6.52E-15	4.63E-13	23.26994167
RAD18	0.320018107	2.935755145	8.042529872	6.52E-15	4.63E-13	23.26959449
MARS1	0.338532288	5.604699206	8.042343528	6.53E-15	4.63E-13	23.2682849
TNRC18	0.445339841	5.434573255	8.042103985	6.54E-15	4.63E-13	23.26660148
KATNIP	0.41175082	4.042843289	8.036579158	6.81E-15	4.79E-13	23.22778559
PTPN23	0.369362936	5.46591119	8.03626779	6.82E-15	4.79E-13	23.22559862
GNA12	0.379522444	5.393388134	8.030601635	7.11E-15	4.97E-13	23.18581222
TCEAL2	-0.784177734	3.094536465	-8.026435723	7.33E-15	5.11E-13	23.1565739
GNL3	0.374596275	7.220768289	8.023019016	7.51E-15	5.22E-13	23.13260252
BSDC1	0.306152495	6.047968725	8.019517875	7.70E-15	5.33E-13	23.10804689
NECAB1	-0.435044077	1.305783517	-8.018868996	7.74E-15	5.34E-13	23.10349681
BAIAP2L1	0.346040293	5.923576535	8.016390921	7.88E-15	5.42E-13	23.08612261
GPRIN1	0.398919585	1.343906954	8.008142045	8.36E-15	5.73E-13	23.02831805
SNX25	0.472645506	4.54459911	8.004508046	8.58E-15	5.86E-13	23.00286705
CPA6	-0.789724	1.728581517	-8.002253897	8.72E-15	5.93E-13	22.9870844
CKS2	0.523728337	5.973371567	8.001421175	8.77E-15	5.95E-13	22.98125487
CPNE3	0.484871709	6.378552873	7.99681189	9.07E-15	6.13E-13	22.9489957
L3MBTL3	0.416357536	3.72537797	7.992536562	9.35E-15	6.30E-13	22.91908658
GSTP1	-0.796267458	7.016676055	-7.989876211	9.53E-15	6.40E-13	22.90048163
ANKRD52	0.467313085	4.700821012	7.98862973	9.62E-15	6.43E-13	22.8917661
OR7A5	-0.199997357	0.227420458	-7.984077436	9.94E-15	6.63E-13	22.85994487
DUSP10	0.516387636	3.251490388	7.98334946	9.99E-15	6.64E-13	22.8548575
CKAP2L	0.409150237	0.858154263	7.982636714	1.00E-14	6.65E-13	22.84987691
KCTD13	0.26619511	3.612823889	7.981822659	1.01E-14	6.67E-13	22.8441888
NFXL1	0.482127135	3.472307467	7.979420482	1.03E-14	6.76E-13	22.82740648
EDEM3	0.583323571	5.345367511	7.978543782	1.03E-14	6.78E-13	22.82128257
PIP5K1A	0.440730785	4.999166555	7.977972662	1.04E-14	6.79E-13	22.81729347
CENPF	0.619930396	1.828454947	7.977081464	1.04E-14	6.81E-13	22.81106915
RUBCN	0.415401682	1.693802585	7.976537317	1.05E-14	6.81E-13	22.80726897
LYPLA1	0.529461787	6.116148169	7.974077571	1.07E-14	6.90E-13	22.79009327
WDR20	0.306773117	3.50966393	7.97376855	1.07E-14	6.90E-13	22.78793575
HLCS	0.397980037	4.848410324	7.969208947	1.11E-14	7.09E-13	22.75610907
KIF3B	0.363832481	5.484314636	7.969165165	1.11E-14	7.09E-13	22.75580353
PRRC2A	0.398642717	7.377124808	7.96768748	1.12E-14	7.14E-13	22.74549213
IARS2	0.431675421	6.64754995	7.966077505	1.13E-14	7.20E-13	22.73425927
ZNF696	0.345128974	3.226185055	7.965646377	1.13E-14	7.20E-13	22.73125157
BRI3BP	0.425728901	3.597135578	7.964625659	1.14E-14	7.21E-13	22.72413119
ARHGEF26	0.591387718	5.841793058	7.964534972	1.14E-14	7.21E-13	22.7234986
MORC2	0.298315536	4.03405163	7.963164597	1.15E-14	7.25E-13	22.71394025
SLC19A2	0.500213429	4.60150589	7.962677882	1.16E-14	7.25E-13	22.71054571
TRAPPC11	0.431436767	4.704747965	7.962557343	1.16E-14	7.25E-13	22.70970505
ACER2	0.790952355	3.057368012	7.956784341	1.21E-14	7.53E-13	22.66945468
FAM120A	0.364789764	6.684488885	7.95333173	1.24E-14	7.69E-13	22.64539322
B4GALT3	0.31595933	5.711438333	7.953057055	1.24E-14	7.69E-13	22.64347934
TXNDC12	0.410026624	2.628837464	7.952479816	1.25E-14	7.69E-13	22.63945742
MGAT2	0.166797544	0.387306115	7.950476999	1.26E-14	7.78E-13	22.6255045
FAM219B	0.443170792	3.513473436	7.945973876	1.31E-14	8.01E-13	22.59414273
MYL9	-0.878904213	9.606944162	-7.941485468	1.35E-14	8.25E-13	22.56289708
CSPP1	0.245201926	1.241348231	7.934167723	1.42E-14	8.66E-13	22.51198444
SLC6A11	0.679554938	2.217633985	7.931367404	1.45E-14	8.81E-13	22.49251101
MFN1	0.418802824	5.007550321	7.930684434	1.46E-14	8.83E-13	22.48776245
INKA1	-0.633618442	2.519554105	-7.927267354	1.49E-14	9.02E-13	22.46400883
RIOX2	0.423899441	3.700997659	7.926069222	1.51E-14	9.07E-13	22.45568197
HNRNPA2B1	0.305403061	7.463814845	7.924589326	1.52E-14	9.14E-13	22.44539822
PLK1	0.509666699	1.714555044	7.923708236	1.53E-14	9.17E-13	22.43927625
NFYA	0.395956172	4.90773629	7.922741554	1.54E-14	9.20E-13	22.43256018
PAXIP1	0.421326183	2.600744633	7.918568903	1.59E-14	9.45E-13	22.40357777
UBQLN4	0.340019322	5.481736428	7.914922685	1.63E-14	9.67E-13	22.37826151
SMPD4	0.318288475	4.864932219	7.912946347	1.65E-14	9.78E-13	22.36454325
SRPK2	0.465212398	4.633121144	7.900488848	1.81E-14	1.07E-12	22.27813356
USP54	0.559791499	4.609571424	7.898537097	1.83E-14	1.08E-12	22.26460505
STK36	0.383608375	4.103842906	7.895371786	1.87E-14	1.10E-12	22.24267028
INIP	0.332626304	4.518379192	7.890071384	1.95E-14	1.14E-12	22.20595512
MCOLN1	0.288838262	3.987623628	7.88953738	1.95E-14	1.14E-12	22.2022572
CENPE	0.399381058	1.14826041	7.88924146	1.96E-14	1.14E-12	22.20020808
TEX2	0.404287623	4.771384482	7.887732053	1.98E-14	1.15E-12	22.18975696
QSOX2	0.385273499	4.386061946	7.884299683	2.03E-14	1.17E-12	22.16599703
HGS	0.371971624	4.358561513	7.877399564	2.13E-14	1.23E-12	22.1182565
MTMR12	0.428332498	5.0743644	7.87595216	2.15E-14	1.24E-12	22.10824632
KLHL26	0.245136912	3.828655592	7.875045738	2.17E-14	1.24E-12	22.10197826
FBXW11	0.421739074	5.192404828	7.872510671	2.21E-14	1.26E-12	22.08445083
BPHL	0.348468684	3.131605054	7.869205454	2.26E-14	1.29E-12	22.06160516
TTLL12	0.40559159	6.665634884	7.868819931	2.26E-14	1.29E-12	22.05894091
GALNT11	0.370264016	4.779068621	7.865658179	2.32E-14	1.31E-12	22.03709465
AREL1	0.387135624	4.574553163	7.864545207	2.33E-14	1.32E-12	22.02940615
MAPK9	0.308395778	4.556293844	7.86359219	2.35E-14	1.32E-12	22.02282329
MARCHF6	0.376982578	5.521784647	7.85394863	2.52E-14	1.41E-12	21.95624633
HAPLN2	-0.537735377	1.551362845	-7.852651555	2.54E-14	1.42E-12	21.94729644
SNX30	0.420875224	2.734402905	7.851174673	2.57E-14	1.43E-12	21.93710728
PYCARD	-0.614297253	3.374900894	-7.849255682	2.60E-14	1.45E-12	21.92387019
FAM168A	0.410493171	4.887878883	7.847469391	2.63E-14	1.46E-12	21.91155071
CDCA5	0.552810298	2.388678556	7.843915063	2.70E-14	1.49E-12	21.88704411
ZNF668	0.298324273	1.977291238	7.843716863	2.71E-14	1.49E-12	21.8856778
MYH10	0.482000302	5.393906534	7.838544321	2.81E-14	1.55E-12	21.85002993
CITED2	0.59117934	6.675314805	7.838030231	2.82E-14	1.55E-12	21.84648795
PPFIA1	0.359162425	3.747684603	7.830333263	2.97E-14	1.63E-12	21.79347887
PCGF2	0.343624311	4.634975199	7.8278512	3.03E-14	1.65E-12	21.77639351
ARHGAP32	0.521106312	4.142362736	7.826504007	3.06E-14	1.66E-12	21.76712182
RCL1	0.302285182	3.662851521	7.825029496	3.09E-14	1.68E-12	21.75697533
TRAP1	0.384729354	4.907735535	7.81949338	3.21E-14	1.74E-12	21.71889314
GJB5	-0.810825571	1.960342534	-7.816099571	3.29E-14	1.78E-12	21.69555794
PMM2	0.438740197	2.349972246	7.812842952	3.37E-14	1.81E-12	21.67317345
CREB3L2	0.465428985	5.610291359	7.809844809	3.44E-14	1.85E-12	21.65257201
PRDM4	0.338549381	4.448049078	7.80848616	3.47E-14	1.86E-12	21.64323821
GNPNAT1	0.532002955	4.667075601	7.805753199	3.54E-14	1.88E-12	21.62446685
DLGAP5	0.569371335	1.581044296	7.805639379	3.54E-14	1.88E-12	21.62368519
WASHC5	0.475684805	5.091409657	7.805517695	3.54E-14	1.88E-12	21.62284953
CDK1	0.661060002	2.727418152	7.8018223	3.64E-14	1.93E-12	21.59747641
RRM2	0.624587669	1.921792552	7.799045034	3.71E-14	1.96E-12	21.57841344
CNOT3	0.311508343	4.835647579	7.798935458	3.71E-14	1.96E-12	21.57766143
APLP2	0.412092869	9.006487045	7.797564803	3.75E-14	1.97E-12	21.5682554
FBXW8	0.385789703	3.581112887	7.797075969	3.76E-14	1.97E-12	21.56490112
HAAO	-0.626110326	2.928769413	-7.796271383	3.78E-14	1.98E-12	21.55938057
ZNF568	0.266453943	2.332000088	7.795375066	3.81E-14	1.98E-12	21.55323114
INPPL1	0.312443723	6.18073183	7.795025865	3.82E-14	1.98E-12	21.5508355
ATG2A	0.317161638	4.418677248	7.794808619	3.82E-14	1.98E-12	21.54934516
ZDHHC21	0.398607578	3.504490742	7.791165375	3.92E-14	2.03E-12	21.52435677
ABHD3	0.429231121	3.885749461	7.784440473	4.11E-14	2.12E-12	21.47825571
USP35	0.285569529	2.079854074	7.783515375	4.14E-14	2.13E-12	21.47191634
TRIQK	0.415155856	4.98854214	7.782237487	4.18E-14	2.15E-12	21.46316038
AKAP1	0.373859737	6.398966498	7.78082803	4.22E-14	2.16E-12	21.45350423
PTBP1	0.274924547	6.782071587	7.780089151	4.24E-14	2.17E-12	21.44844273
SLC26A1	0.434695761	2.215774226	7.77832327	4.29E-14	2.18E-12	21.43634754
CPLX1	0.499066303	3.386887905	7.778277685	4.30E-14	2.18E-12	21.43603534
PMPCB	0.304749976	5.386220351	7.776274879	4.36E-14	2.21E-12	21.42232002
KPNB1	0.357950666	6.12948258	7.775854739	4.37E-14	2.21E-12	21.41944323
ZNF138	0.334694526	3.593571591	7.775072115	4.39E-14	2.22E-12	21.41408475
ZNF598	0.380019027	4.517677398	7.773441326	4.44E-14	2.23E-12	21.4029204
ATXN2L	0.432003647	5.560443959	7.773243566	4.45E-14	2.23E-12	21.40156667
ACTG1	0.312272947	11.6049029	7.770760755	4.53E-14	2.27E-12	21.38457323
HMGXB3	0.339094612	5.900539492	7.767907413	4.62E-14	2.31E-12	21.36504895
CEP85	0.429951959	2.679691681	7.767689408	4.63E-14	2.31E-12	21.36355746
SMG7	0.304977767	5.259687973	7.766649614	4.66E-14	2.32E-12	21.35644411
PHYHIP	-0.620068553	2.278158169	-7.764470442	4.73E-14	2.35E-12	21.34153856
RTKN2	0.308973003	1.369072837	7.763843396	4.75E-14	2.35E-12	21.33725016
DNAJC5	0.321036205	6.512078888	7.763205925	4.78E-14	2.35E-12	21.33289075
CEP83	0.322193067	2.613868371	7.762718137	4.79E-14	2.35E-12	21.32955514
BCL9	0.483094077	5.230528894	7.762630857	4.80E-14	2.35E-12	21.32895832
LMTK2	0.464483008	4.263483547	7.75968892	4.90E-14	2.40E-12	21.30884435
CENPU	0.565578705	2.738644655	7.758471266	4.94E-14	2.41E-12	21.30052101
CENPI	0.342475289	0.803033604	7.752708827	5.14E-14	2.51E-12	21.26114537
DNAH5	0.768171563	3.035271174	7.751519756	5.18E-14	2.52E-12	21.25302311
GRK2	0.314551465	6.956487173	7.748579533	5.29E-14	2.57E-12	21.23294331
LEO1	0.39614877	5.224537601	7.747590719	5.33E-14	2.58E-12	21.22619171
NFIX	0.421688983	7.618726359	7.745966581	5.39E-14	2.60E-12	21.21510356
ZNF239	0.362673876	3.533522611	7.744019225	5.47E-14	2.63E-12	21.20181118
FAM222A	0.647991058	3.276471088	7.742740458	5.51E-14	2.65E-12	21.19308391
LARP1B	0.381708781	3.572484367	7.742505284	5.52E-14	2.65E-12	21.19147903
UBAP2	0.359613479	3.97993278	7.74217558	5.54E-14	2.65E-12	21.18922912
NUP205	0.440948127	4.453812775	7.741195451	5.57E-14	2.66E-12	21.18254113
ZFP28	0.273705594	2.459765645	7.737244366	5.73E-14	2.72E-12	21.15558726
SOX15	-0.591012526	2.699273364	-7.737048052	5.74E-14	2.72E-12	21.15424832
JARID2	0.382391999	3.764166067	7.736450497	5.76E-14	2.73E-12	21.15017288
PIK3R4	0.437719437	4.65146819	7.733593999	5.88E-14	2.77E-12	21.13069443
PRR12	0.473743554	4.545689229	7.733532459	5.88E-14	2.77E-12	21.13027486
DIAPH3	0.312507444	0.74001441	7.730862218	5.99E-14	2.82E-12	21.11207169
GNG13	0.69880692	1.346216876	7.727348366	6.14E-14	2.88E-12	21.08812508
FOXK2	0.257643485	4.103485792	7.727086388	6.15E-14	2.88E-12	21.08634007
INTS8	0.431236967	3.829453296	7.722930619	6.34E-14	2.95E-12	21.05803058
TTK	0.549864968	1.832082714	7.722874597	6.34E-14	2.95E-12	21.05764904
XRCC2	0.353957609	1.279247994	7.721638516	6.39E-14	2.97E-12	21.04923109
TMEM150C	0.484294039	5.482112598	7.720646457	6.44E-14	2.99E-12	21.04247574
HSPD1	0.403626631	7.262378772	7.720151639	6.46E-14	2.99E-12	21.03910656
LSM14B	0.307259326	5.914304248	7.717499832	6.58E-14	3.04E-12	21.02105352
URI1	0.300785875	5.980874645	7.715519752	6.67E-14	3.07E-12	21.00757664
FBXO45	0.312703594	3.762501765	7.710716336	6.90E-14	3.17E-12	20.97489474
IARS1	0.445967954	5.698388278	7.7089167	6.99E-14	3.20E-12	20.96265433
MGRN1	0.27230252	5.081648702	7.702669869	7.30E-14	3.34E-12	20.9201832
RMI1	0.511306412	4.333000151	7.701517741	7.36E-14	3.36E-12	20.91235303
PEX1	0.423148029	3.239805496	7.701148964	7.38E-14	3.36E-12	20.90984691
DCLRE1A	0.453077523	4.131076142	7.700512023	7.41E-14	3.37E-12	20.90551865
MBP	0.415645358	3.639725702	7.699324666	7.47E-14	3.39E-12	20.89745083
RETREG2	0.255594392	6.559022634	7.695626484	7.67E-14	3.47E-12	20.87232879
GRSF1	0.294752586	5.728913052	7.694114412	7.75E-14	3.50E-12	20.86205989
RNF4	0.325574981	4.961310003	7.693244341	7.80E-14	3.51E-12	20.85615172
TPM2	-0.860276734	8.752464167	-7.686159205	8.19E-14	3.68E-12	20.80805993
CCDC186	0.5572766	4.647402314	7.685991952	8.20E-14	3.68E-12	20.80692509
SEC24C	0.79379241	4.868758657	7.683166229	8.37E-14	3.74E-12	20.78775494
THTPA	0.422603481	3.368462212	7.679616986	8.58E-14	3.83E-12	20.76368416
CCNB1	0.510423721	3.956650637	7.678068268	8.67E-14	3.86E-12	20.75318357
PDHX	0.307161871	5.007052955	7.673948147	8.92E-14	3.96E-12	20.72525648
ZNF253	0.41488297	3.793235016	7.6732678	8.96E-14	3.97E-12	20.72064607
NT5C3A	0.315558226	4.292068866	7.67002803	9.17E-14	4.05E-12	20.69869599
LRIG1	0.468745969	6.778511898	7.668899332	9.24E-14	4.08E-12	20.69105055
DARS2	0.415590946	3.483135869	7.665857946	9.44E-14	4.15E-12	20.67045355
PBK	0.625982709	1.838551148	7.665851389	9.44E-14	4.15E-12	20.67040915
ARHGAP11A	0.394981965	1.41865149	7.661291994	9.75E-14	4.27E-12	20.63954388
ARID3A	0.351286096	2.444385304	7.657848078	9.98E-14	4.36E-12	20.61623951
NDC1	0.391249196	4.146836159	7.654350598	1.02E-13	4.46E-12	20.59258111
DNAJC14	0.607855405	3.608494983	7.653786296	1.03E-13	4.47E-12	20.58876474
TOM1L2	0.392182684	5.929348596	7.651421172	1.04E-13	4.53E-12	20.5727718
MAP3K13	0.275414097	3.727871127	7.650355325	1.05E-13	4.56E-12	20.56556582
RAD51AP1	0.45774215	2.261039069	7.649119628	1.06E-13	4.59E-12	20.55721252
ESPL1	0.394477239	0.91626236	7.648632524	1.06E-13	4.59E-12	20.55391999
ZNF664	0.411283517	6.73143162	7.642381158	1.11E-13	4.79E-12	20.51167914
RAB3D	0.595604645	5.982567785	7.637797272	1.15E-13	4.93E-12	20.48072282
RAB3IP	0.381193574	3.79863288	7.637609549	1.15E-13	4.93E-12	20.47945538
TRIM41	0.231810142	3.218366996	7.634347934	1.18E-13	5.03E-12	20.45743806
HACD3	0.482279761	5.886391873	7.63118143	1.20E-13	5.13E-12	20.43606986
PPP1R9A	0.431028842	3.211783462	7.627876774	1.23E-13	5.24E-12	20.41377682
PLD6	0.387366928	3.833166205	7.627267852	1.23E-13	5.25E-12	20.40966989
DOP1B	0.541372221	5.528629759	7.626452695	1.24E-13	5.27E-12	20.4041724
PERCC1	0.699326397	3.598492202	7.62453271	1.26E-13	5.33E-12	20.39122568
ZNF565	0.222689894	2.051922769	7.622721984	1.27E-13	5.37E-12	20.37901804
DNM2	0.292938152	5.138775794	7.622625304	1.27E-13	5.37E-12	20.37836631
ALDH6A1	0.481889044	5.859683385	7.62065925	1.29E-13	5.44E-12	20.36511421
ARFGEF1	0.450923512	4.530839395	7.619854521	1.30E-13	5.46E-12	20.35969073
RINT1	0.475928904	3.597833269	7.616210728	1.33E-13	5.58E-12	20.33513906
UNKL	0.43269092	3.181609515	7.610814351	1.38E-13	5.78E-12	20.29879556
TBL1XR1	0.422720451	5.859166993	7.610496231	1.39E-13	5.78E-12	20.29665372
SRD5A1	0.350393267	2.878920575	7.608150042	1.41E-13	5.87E-12	20.28085946
OXSR1	0.347782342	4.964651935	7.60771144	1.41E-13	5.87E-12	20.27790728
ZNF213	0.28311873	4.025623853	7.606403974	1.43E-13	5.91E-12	20.26910764
SEL1L	0.585587457	6.436948395	7.605666827	1.43E-13	5.93E-12	20.26414695
TFG	0.287965734	4.849955	7.605041957	1.44E-13	5.94E-12	20.25994213
PRMT5	0.464987148	4.45891827	7.604965292	1.44E-13	5.94E-12	20.25942626
NUAK2	0.509262794	2.999352294	7.597840571	1.51E-13	6.22E-12	20.21150287
ZNF582	0.25501719	2.276151014	7.597534205	1.52E-13	6.22E-12	20.20944293
MBTPS2	0.407970391	3.629368535	7.596733833	1.53E-13	6.25E-12	20.20406173
MTHFD1	0.324294483	3.548991818	7.595868379	1.53E-13	6.27E-12	20.19824347
ATAD3C	-0.484360458	1.716131274	-7.595214843	1.54E-13	6.29E-12	20.19385023
RNF175	-0.292437565	0.798961449	-7.593726018	1.56E-13	6.34E-12	20.18384306
NTF4	-0.641040673	1.523547366	-7.591462795	1.58E-13	6.42E-12	20.16863374
TNPO2	0.27899327	5.546204041	7.587705641	1.62E-13	6.58E-12	20.14339278
PFKFB4	0.399936295	2.800770327	7.585157765	1.65E-13	6.68E-12	20.1262815
ARHGAP39	0.404822517	3.527605734	7.584300895	1.66E-13	6.71E-12	20.12052786
WWP1	0.430802444	5.647455778	7.579992811	1.71E-13	6.90E-12	20.09160809
TM9SF1	0.269380124	2.42917705	7.576852257	1.75E-13	7.03E-12	20.07053401
CDS1	0.415734096	5.168590817	7.575803494	1.76E-13	7.07E-12	20.06349802
UBR7	0.281770372	5.283702442	7.574147483	1.78E-13	7.14E-12	20.05238967
FASN	0.731565673	8.739221627	7.57262844	1.80E-13	7.18E-12	20.04220178
SLC35E1	0.362473087	5.767948252	7.572560708	1.80E-13	7.18E-12	20.04174755
TTC7B	0.39591045	2.39071945	7.572396719	1.80E-13	7.18E-12	20.04064782
SLC37A3	0.42327998	3.915762383	7.569422783	1.84E-13	7.32E-12	20.02070742
PTPN1	0.352144025	5.830356711	7.569045051	1.85E-13	7.32E-12	20.01817515
TUT7	0.538257963	5.980827714	7.568004012	1.86E-13	7.35E-12	20.01119667
TAF4	0.324860478	2.88400605	7.567947556	1.86E-13	7.35E-12	20.01081824
PPP5C	0.289931728	4.716336483	7.56746915	1.87E-13	7.36E-12	20.00761158
ZNF91	0.364986726	3.448229156	7.566406922	1.88E-13	7.40E-12	20.00049223
MYZAP	-0.542941412	2.332000547	-7.561714945	1.94E-13	7.62E-12	19.96905477
ZFYVE9	0.410697748	3.898033913	7.560736111	1.96E-13	7.66E-12	19.96249827
KNL1	0.335230215	0.765968934	7.560163562	1.96E-13	7.67E-12	19.95866349
SPAG5	0.480711137	2.182736949	7.560037548	1.97E-13	7.67E-12	19.95781951
FAM102A	0.397964021	4.985812288	7.55798284	1.99E-13	7.76E-12	19.9440597
CASZ1	0.423629629	4.065078524	7.556276022	2.02E-13	7.84E-12	19.93263186
ZNF829	0.268339602	1.774037392	7.555809369	2.02E-13	7.84E-12	19.92950778
CDKN3	0.543884441	2.112778201	7.555783894	2.02E-13	7.84E-12	19.92933724
PCDHGB2	0.706795314	1.84502147	7.55362358	2.05E-13	7.94E-12	19.91487673
EXOC7	0.387677255	4.842295089	7.548475958	2.13E-13	8.21E-12	19.88043324
CHAF1A	0.340075523	4.224101722	7.547966308	2.14E-13	8.22E-12	19.8770241
RGP1	0.440014744	4.194234532	7.546813974	2.15E-13	8.27E-12	19.86931662
DOLPP1	0.300182917	5.625715444	7.546040939	2.16E-13	8.30E-12	19.86414663
ADRA2C	-0.690982998	3.260610432	-7.545157593	2.18E-13	8.33E-12	19.85823941
GRK4	0.231213808	2.096688395	7.543034246	2.21E-13	8.44E-12	19.84404214
GPHN	0.317255738	3.942365752	7.540614034	2.25E-13	8.56E-12	19.82786379
SGO2	0.363117654	1.636163572	7.538955857	2.27E-13	8.65E-12	19.81678178
EPN2	0.529979211	3.11657776	7.538606289	2.28E-13	8.65E-12	19.81444578
USP13	0.360575008	3.625633338	7.53824658	2.28E-13	8.66E-12	19.8120421
ZNF737	0.514978582	3.439359031	7.536453661	2.31E-13	8.75E-12	19.80006264
MTHFR	0.389397254	3.724372511	7.53528582	2.33E-13	8.80E-12	19.79226087
CDC23	0.36847799	4.490934673	7.531800738	2.39E-13	9.00E-12	19.76898446
KDM1B	0.427722148	3.536912551	7.529885062	2.42E-13	9.10E-12	19.75619354
THAP12	0.349697708	4.459102885	7.526915703	2.47E-13	9.27E-12	19.73637231
MARS2	0.472188754	3.2211696	7.526479565	2.48E-13	9.28E-12	19.73346149
TBCCD1	0.392990145	3.084266913	7.525511035	2.49E-13	9.32E-12	19.72699794
SHROOM3	0.494479736	4.916616987	7.522654031	2.54E-13	9.49E-12	19.70793537
SMC4	0.59385066	2.419922356	7.5185168	2.62E-13	9.75E-12	19.68034099
ZNF566	0.286303464	2.577026919	7.517656	2.63E-13	9.78E-12	19.67460117
INVS	0.305902049	3.113194734	7.515754623	2.67E-13	9.90E-12	19.66192461
CHERP	0.433546719	4.222664181	7.515171614	2.68E-13	9.92E-12	19.65803817
DCK	0.434147743	4.217372667	7.510605189	2.76E-13	1.02E-11	19.62760588
HYLS1	0.310718918	3.634965417	7.510598645	2.76E-13	1.02E-11	19.62756228
SLC2A12	0.773210625	5.207840197	7.510535773	2.76E-13	1.02E-11	19.62714338
S100A14	-0.996241296	3.071430596	-7.509867384	2.77E-13	1.02E-11	19.62269026
CKAP5	0.415309293	5.275852588	7.505920862	2.85E-13	1.05E-11	19.59640308
CNNM2	0.30977351	2.28665604	7.50586196	2.85E-13	1.05E-11	19.59601083
FBXL14	0.509209886	4.146440664	7.504788117	2.87E-13	1.05E-11	19.58886007
TRIM62	0.338987007	3.891910874	7.504738202	2.87E-13	1.05E-11	19.58852771
MRI1	0.415255377	3.533593658	7.502601373	2.92E-13	1.06E-11	19.57430097
TCAF1	0.416209801	4.611694788	7.501304769	2.94E-13	1.07E-11	19.56566991
SYBU	0.505320993	3.826224933	7.500313896	2.96E-13	1.07E-11	19.5590748
FOXJ3	0.3435397	5.130740186	7.500298477	2.96E-13	1.07E-11	19.55897218
STK35	0.363166212	4.58089837	7.497651052	3.02E-13	1.09E-11	19.54135471
GPR37	0.568183014	2.104708984	7.495772085	3.06E-13	1.10E-11	19.52885399
ELOVL7	0.631436499	5.84042601	7.495512815	3.06E-13	1.10E-11	19.52712927
NRG2	-0.400189121	1.018460312	-7.495470678	3.06E-13	1.10E-11	19.52684897
UBFD1	0.356271926	5.044193916	7.491176678	3.15E-13	1.13E-11	19.49829135
PIGH	0.416584501	5.121597051	7.48940433	3.19E-13	1.14E-11	19.48650798
SCYL1	0.243486596	6.697637088	7.487643217	3.23E-13	1.16E-11	19.4748015
SLC9A7	0.393174452	4.649178253	7.487286426	3.24E-13	1.16E-11	19.4724301
UBAP2L	0.363439162	5.977636947	7.485124742	3.29E-13	1.17E-11	19.45806447
UBE3C	0.426478788	5.111760949	7.483693098	3.32E-13	1.18E-11	19.44855219
RPS6KA4	0.354918495	5.231211193	7.483539427	3.32E-13	1.18E-11	19.44753124
ANO8	0.405723984	3.309610038	7.481888662	3.36E-13	1.19E-11	19.43656503
ARL6IP1	0.358808971	7.264770653	7.4805542	3.39E-13	1.20E-11	19.42770145
WDR3	0.418312418	3.651037435	7.480028893	3.40E-13	1.20E-11	19.42421268
NBN	0.455548412	4.992356452	7.478477781	3.44E-13	1.21E-11	19.41391225
ELP1	0.323613886	2.941638019	7.47644115	3.49E-13	1.23E-11	19.40039024
SLC12A8	0.421169233	3.858206585	7.47551577	3.51E-13	1.23E-11	19.39424723
SELENOI	0.404523185	4.399954688	7.47093012	3.62E-13	1.27E-11	19.36381496
KIF18B	0.469033387	1.048501991	7.470481292	3.63E-13	1.27E-11	19.36083714
CCNA2	0.562832143	2.267635949	7.467821943	3.70E-13	1.29E-11	19.34319624
COX7A1	-0.729630758	5.603384287	-7.466009197	3.75E-13	1.31E-11	19.33117418
RSRC1	0.377975194	3.608783124	7.465769434	3.75E-13	1.31E-11	19.32958425
HEXA	-0.439379975	2.364748068	-7.464012378	3.80E-13	1.32E-11	19.31793403
MTHFD2	0.377735017	3.601676877	7.463243603	3.82E-13	1.33E-11	19.31283733
CSGALNACT2	0.439853737	4.363274188	7.46309707	3.82E-13	1.33E-11	19.31186592
MAL2	0.428978945	6.698489316	7.462459752	3.84E-13	1.33E-11	19.30764111
TTF2	0.35536464	2.216888643	7.46188515	3.85E-13	1.33E-11	19.3038323
SRP54	0.348843338	4.865853338	7.459155315	3.93E-13	1.35E-11	19.28574046
IGHMBP2	0.280149059	3.386472722	7.456865029	3.99E-13	1.37E-11	19.27056578
RIN1	-0.396038848	1.947839243	-7.455591012	4.02E-13	1.38E-11	19.26212617
KIAA1958	0.403576503	2.164035063	7.454096167	4.06E-13	1.39E-11	19.25222516
UBTF	0.239245854	6.340270597	7.452143224	4.12E-13	1.41E-11	19.23929235
TRMT61B	0.446867856	3.989961417	7.451848095	4.13E-13	1.41E-11	19.23733818
CILK1	0.447477408	4.749347737	7.451132804	4.15E-13	1.42E-11	19.23260219
EVPL	0.354995026	4.9561808	7.448490475	4.22E-13	1.44E-11	19.2151103
SRP72	0.378020311	5.865143335	7.446793126	4.27E-13	1.45E-11	19.20387667
GTF3C1	0.368524941	6.588143743	7.445873306	4.30E-13	1.46E-11	19.19778983
CDC25C	0.409339304	1.072621056	7.444972492	4.32E-13	1.46E-11	19.19182936
ZBTB37	0.337442931	2.237771146	7.44490396	4.33E-13	1.46E-11	19.19137592
ATP8A1	0.543922873	4.9260479	7.444395281	4.34E-13	1.47E-11	19.18801038
LIMD1	0.279850562	3.157608697	7.442439252	4.40E-13	1.48E-11	19.17507056
SRRM1	0.363451157	5.612841614	7.439088251	4.50E-13	1.52E-11	19.1529088
FKBP15	0.30176977	3.923086191	7.438651576	4.51E-13	1.52E-11	19.15002144
PCP4	-0.941470972	6.64753426	-7.438315945	4.52E-13	1.52E-11	19.1478023
QRICH1	0.302417538	5.509264841	7.436430611	4.58E-13	1.54E-11	19.13533822
RYBP	0.344772587	5.121388316	7.435928959	4.60E-13	1.54E-11	19.13202218
SNX16	0.405240648	3.345061403	7.43277234	4.70E-13	1.57E-11	19.11116029
USP30	0.304521289	3.847080921	7.43175107	4.73E-13	1.58E-11	19.1044123
LMNB2	0.331868641	5.03971314	7.430930143	4.76E-13	1.58E-11	19.0989886
GAS2L3	0.301749334	0.921444948	7.429403965	4.81E-13	1.60E-11	19.08890671
ZFAT	0.283847588	2.513168585	7.429097487	4.82E-13	1.60E-11	19.08688233
POFUT1	0.343133063	5.244797537	7.427697047	4.86E-13	1.61E-11	19.07763281
IQSEC1	0.332282794	5.22542138	7.424332129	4.98E-13	1.65E-11	19.05541416
STEAP1	0.520786467	8.231271321	7.422696909	5.03E-13	1.66E-11	19.04461965
VPS26C	0.337064558	3.8796222	7.42032531	5.11E-13	1.69E-11	19.02896749
SACM1L	0.351906886	4.732431922	7.416660432	5.24E-13	1.72E-11	19.00478774
APOM	-0.288474832	2.109470029	-7.415872843	5.27E-13	1.73E-11	18.99959271
LMLN	0.309620318	2.237517991	7.4156142	5.28E-13	1.73E-11	18.99788677
TBC1D24	0.228495604	2.846931961	7.414981356	5.30E-13	1.74E-11	18.99371288
AQP11	0.604500047	4.021713233	7.411328465	5.44E-13	1.78E-11	18.96962605
CEBPA	0.35741766	3.808907828	7.40723563	5.59E-13	1.82E-11	18.94264951
ZNF227	0.268987383	3.252321985	7.406767455	5.61E-13	1.83E-11	18.93956446
GSE1	0.441683217	4.676728183	7.404638255	5.69E-13	1.85E-11	18.92553597
ABCA2	0.414069246	4.894826205	7.402006697	5.79E-13	1.88E-11	18.90820208
RAB2B	0.357955788	4.799448996	7.396584475	6.01E-13	1.95E-11	18.87250179
KRT15	-1.369299149	4.817674181	-7.395323791	6.06E-13	1.96E-11	18.86420435
BRD3	0.495135541	4.712947131	7.394241093	6.10E-13	1.97E-11	18.85707926
C16orf74	-0.442812203	1.398206966	-7.393345298	6.14E-13	1.98E-11	18.85118479
BRPF3	0.492504321	5.049091388	7.390493582	6.26E-13	2.02E-11	18.83242383
EPS15L1	0.212245864	3.96036016	7.389516481	6.30E-13	2.03E-11	18.82599698
SPC25	0.497312806	1.668341402	7.389338744	6.31E-13	2.03E-11	18.82482799
SPINT2	0.460266108	6.226330699	7.388620581	6.34E-13	2.03E-11	18.82010482
NIBAN2	0.319120626	7.694680504	7.388614515	6.34E-13	2.03E-11	18.82006493
NEK2	0.582899564	1.593166516	7.388175755	6.36E-13	2.03E-11	18.81717951
TMEM63B	0.297046646	5.610019407	7.386549111	6.43E-13	2.05E-11	18.80648336
MCM2	0.569913173	3.277557317	7.386365595	6.44E-13	2.05E-11	18.80527675
RAB34	-0.580084169	5.060515978	-7.386313071	6.44E-13	2.05E-11	18.80493142
HUS1	0.321746543	3.966050097	7.384592578	6.52E-13	2.07E-11	18.7936205
SUPT5H	0.220283991	6.165670042	7.382874761	6.59E-13	2.09E-11	18.78232927
KIF14	0.310645652	0.600972303	7.382305132	6.62E-13	2.09E-11	18.77858556
SIPA1L3	0.444137142	4.943230568	7.379987554	6.72E-13	2.12E-11	18.76335637
EPB41L5	0.405134116	3.822286564	7.378746146	6.78E-13	2.14E-11	18.75520045
PIMREG	0.484573322	1.562500271	7.378151097	6.81E-13	2.14E-11	18.75129142
KMT2D	0.561038242	3.869346943	7.375034188	6.95E-13	2.19E-11	18.73081979
TRIM36	0.467588744	4.833959539	7.374291946	6.99E-13	2.19E-11	18.72594582
DHTKD1	0.423603253	5.765162197	7.373450755	7.03E-13	2.20E-11	18.72042257
KIF15	0.441988014	1.307232094	7.373192629	7.04E-13	2.20E-11	18.71872782
FBXL16	0.804131045	2.328599396	7.372391732	7.08E-13	2.21E-11	18.71346976
DNAJC9	0.326015785	3.163901614	7.371760886	7.11E-13	2.22E-11	18.70932843
TET3	0.497075644	3.330167424	7.371007791	7.14E-13	2.23E-11	18.70438495
DNAAF2	0.329513704	4.235075372	7.37029325	7.18E-13	2.23E-11	18.69969492
DERL1	0.301484604	5.225315641	7.369627825	7.21E-13	2.24E-11	18.6953276
ZNF609	0.431148271	4.332045154	7.369575463	7.21E-13	2.24E-11	18.69498396
C1orf226	0.447012231	3.401658559	7.364457672	7.47E-13	2.31E-11	18.66140558
MBOAT2	0.602604308	6.153480767	7.362306512	7.58E-13	2.34E-11	18.64729716
TBC1D14	0.696655062	3.608642963	7.362218945	7.58E-13	2.34E-11	18.64672292
SNCG	-0.740661064	4.454106311	-7.361832839	7.60E-13	2.34E-11	18.64419101
SMG8	0.505674388	3.661880479	7.361168949	7.63E-13	2.35E-11	18.63983777
MELK	0.577113827	1.862321671	7.360994507	7.64E-13	2.35E-11	18.63869397
RTN4RL2	0.439637425	2.144412928	7.360634297	7.66E-13	2.35E-11	18.63633219
NIN	0.37034455	3.583850054	7.357745778	7.81E-13	2.38E-11	18.61739642
ZFAND1	0.359464606	5.193698997	7.357720811	7.81E-13	2.38E-11	18.61723278
C1orf109	0.38597862	3.962777082	7.357672219	7.82E-13	2.38E-11	18.61691428
LGR4	0.581687014	4.764226199	7.357591286	7.82E-13	2.38E-11	18.61638381
UBA5	0.296203876	4.605889417	7.357356723	7.83E-13	2.38E-11	18.61484642
RAF1	0.582570297	4.209045188	7.356566661	7.88E-13	2.39E-11	18.60966839
RREB1	0.376059631	3.780370064	7.356311024	7.89E-13	2.39E-11	18.60799306
BRF1	0.202291272	3.708770989	7.354343498	7.99E-13	2.42E-11	18.5951003
MACO1	0.320928593	5.934809834	7.353856681	8.02E-13	2.43E-11	18.59191073
SBK1	0.420684098	4.078657714	7.352388607	8.10E-13	2.45E-11	18.58229308
DLG3	0.248782833	4.924686287	7.350465011	8.21E-13	2.48E-11	18.56969354
MTOR	0.458591903	4.794210512	7.349503243	8.26E-13	2.49E-11	18.56339496
RXYLT1	0.300045582	2.537742303	7.3492941	8.27E-13	2.49E-11	18.56202538
CCNK	0.371916053	1.662028638	7.347467788	8.37E-13	2.51E-11	18.55006702
KDM2A	0.315388525	5.078030266	7.346408977	8.43E-13	2.53E-11	18.5431352
AKAP9	0.527876756	4.158853318	7.344411316	8.55E-13	2.56E-11	18.53005911
VAMP7	0.389012367	5.80551891	7.341308741	8.73E-13	2.61E-11	18.50975624
OXER1	-0.558237414	2.005366181	-7.341169295	8.74E-13	2.61E-11	18.50884388
KHSRP	0.287792157	6.872101843	7.338853583	8.87E-13	2.64E-11	18.49369486
CDC42BPB	0.629836365	5.257545766	7.338472247	8.90E-13	2.65E-11	18.49120058
UBE2E1	0.497799705	4.356044957	7.338328341	8.91E-13	2.65E-11	18.49025934
CITED4	-0.558357466	4.709103078	-7.337234879	8.97E-13	2.66E-11	18.48310782
PGAM5	0.300049114	5.219113907	7.336215852	9.03E-13	2.68E-11	18.4764439
RASAL2	0.530743313	2.544378987	7.336009721	9.05E-13	2.68E-11	18.47509599
ACBD5	0.393987475	3.80351492	7.33434754	9.15E-13	2.70E-11	18.464228
ZNF234	0.306983291	2.675416311	7.33224226	9.28E-13	2.74E-11	18.45046569
CRB3	0.314155396	5.514293311	7.32947178	9.45E-13	2.78E-11	18.43235976
AP3M1	0.418826019	5.275298525	7.329342347	9.46E-13	2.78E-11	18.431514
RNF40	0.474929388	5.208401917	7.329228477	9.47E-13	2.78E-11	18.43076996
PRUNE1	0.292009715	5.252824079	7.329178684	9.47E-13	2.78E-11	18.43044461
ATP7A	0.441264613	3.235850119	7.327963563	9.55E-13	2.80E-11	18.4225054
RPS6KA2	0.360705268	4.953909918	7.32709565	9.61E-13	2.81E-11	18.4168354
WNT5B	-0.506545089	5.129560099	-7.321817844	9.95E-13	2.91E-11	18.38236747
PFKFB2	0.437008154	3.114205313	7.317171651	1.03E-12	2.99E-11	18.35204094
TEFM	0.280938454	2.590719407	7.313472345	1.05E-12	3.06E-11	18.32790595
SETD1B	0.351787577	4.543060222	7.313309937	1.05E-12	3.06E-11	18.32684659
CLCN7	0.375723709	4.498289869	7.309323304	1.08E-12	3.14E-11	18.30084845
LIMK1	0.282667901	3.953417645	7.308487644	1.09E-12	3.15E-11	18.29540029
PLAAT5	-0.323224624	0.775609602	-7.305457571	1.11E-12	3.21E-11	18.27564961
GMCL1	0.368126672	4.808514849	7.3026468	1.13E-12	3.27E-11	18.25733428
KCTD5	0.292678536	4.95865736	7.301800799	1.14E-12	3.29E-11	18.25182274
CDC20	0.65789702	3.051060603	7.298082449	1.17E-12	3.36E-11	18.22760446
HSPA9	0.324079117	6.688216982	7.297181028	1.17E-12	3.38E-11	18.22173484
KPNA2	0.430093708	3.581918702	7.294317083	1.20E-12	3.44E-11	18.20309006
BTF3L4	0.271693107	4.968499463	7.292072828	1.22E-12	3.49E-11	18.18848368
ZNF687	0.368957088	4.610961248	7.291735736	1.22E-12	3.49E-11	18.18629008
MTMR1	0.338193054	4.193805934	7.289663967	1.24E-12	3.53E-11	18.17281001
SS18L1	0.329774146	4.160268528	7.289317793	1.24E-12	3.54E-11	18.1705579
UBR5	0.54971368	4.449947559	7.288642582	1.24E-12	3.55E-11	18.16616544
FBXL18	0.366979091	1.848774492	7.287844643	1.25E-12	3.56E-11	18.16097502
RAVER1	0.542111373	3.77470946	7.286977592	1.26E-12	3.57E-11	18.15533555
ZNF30	0.506934204	3.677168118	7.286921751	1.26E-12	3.57E-11	18.15497237
DNASE1L1	0.321787558	3.238101773	7.286788899	1.26E-12	3.57E-11	18.15410832
ZNF793	0.275908303	1.915314441	7.285084625	1.27E-12	3.61E-11	18.1430252
NSUN2	0.297797299	5.25472431	7.284948238	1.27E-12	3.61E-11	18.14213835
GBF1	0.355314754	4.296913101	7.284336987	1.28E-12	3.62E-11	18.13816387
COG5	0.477258692	4.728566827	7.284053367	1.28E-12	3.62E-11	18.1363198
SMARCC1	0.399539404	6.310171904	7.282217479	1.30E-12	3.66E-11	18.12438446
SAMD4B	0.28485036	5.436792008	7.278413725	1.33E-12	3.75E-11	18.09966347
ZFP69B	0.374349928	1.729637382	7.277039578	1.34E-12	3.77E-11	18.09073531
SKA3	0.473918272	1.66305839	7.276286026	1.35E-12	3.79E-11	18.08583987
BAMBI	0.735323924	4.781743274	7.275955479	1.35E-12	3.79E-11	18.08369261
GMFB	0.353555459	4.341324027	7.273808394	1.37E-12	3.84E-11	18.06974686
HLTF	0.750797278	3.729899759	7.268177723	1.43E-12	3.98E-11	18.03319026
ZNF639	0.286327618	4.29117873	7.266726132	1.44E-12	4.02E-11	18.02376963
RBM15	0.244107658	3.10429355	7.264952511	1.46E-12	4.05E-11	18.01226113
GRHL2	0.431707464	6.500784513	7.264744494	1.46E-12	4.05E-11	18.01091152
APAF1	0.506777619	2.665545352	7.26466002	1.46E-12	4.05E-11	18.01036346
MIA3	0.52216303	6.228315033	7.263778728	1.47E-12	4.07E-11	18.00464604
TIMELESS	0.387016086	3.765618509	7.263457276	1.47E-12	4.08E-11	18.00256075
P3H3	-0.588953717	4.089454667	-7.259419874	1.51E-12	4.18E-11	17.97637602
NUF2	0.431396372	1.293933305	7.256667786	1.54E-12	4.25E-11	17.95853396
DNAJC11	0.418164282	4.060087455	7.256161571	1.55E-12	4.26E-11	17.95525272
KIF23	0.402608368	1.335959135	7.254078656	1.57E-12	4.32E-11	17.94175336
HACD2	0.570515694	6.307434745	7.252903921	1.58E-12	4.34E-11	17.93414128
PMS2	0.413645895	2.925463551	7.25283995	1.58E-12	4.34E-11	17.93372679
METTL6	0.210653396	3.15221602	7.251925073	1.59E-12	4.36E-11	17.92779928
SLC25A19	0.272185129	2.074359046	7.251860941	1.59E-12	4.36E-11	17.92738379
LRRC8E	0.262446045	0.802698205	7.251587937	1.59E-12	4.36E-11	17.92561512
CHD8	0.36194496	3.887441989	7.24978356	1.61E-12	4.40E-11	17.91392672
SEC16A	0.399474015	6.76243489	7.248618181	1.63E-12	4.43E-11	17.90637887
CHP2	-0.679787868	1.271891256	-7.248598311	1.63E-12	4.43E-11	17.90625018
SLC25A51	0.286114558	2.980136017	7.246372912	1.65E-12	4.49E-11	17.89183961
ARIH2	0.305274281	4.505142659	7.245336876	1.66E-12	4.51E-11	17.88513198
USO1	0.423191029	6.309373207	7.243617307	1.68E-12	4.56E-11	17.87400063
MAZ	0.455221426	4.708625831	7.243388606	1.68E-12	4.56E-11	17.87252034
PUS7	0.401071954	3.727240039	7.243113154	1.69E-12	4.56E-11	17.87073748
CEP44	0.30726648	3.199940211	7.24297504	1.69E-12	4.56E-11	17.86984357
ZCCHC2	0.380039353	3.500923814	7.239633985	1.73E-12	4.66E-11	17.84822344
PARP4	0.461680092	4.790199995	7.238030687	1.74E-12	4.70E-11	17.83785128
AVL9	0.410117692	4.070131083	7.23762303	1.75E-12	4.71E-11	17.83521433
ZBTB18	0.332363553	5.152967016	7.23682144	1.76E-12	4.73E-11	17.83002956
OXCT1	0.483073746	5.589831576	7.235979197	1.77E-12	4.74E-11	17.82458234
TBC1D4	0.528391782	5.105561924	7.235854686	1.77E-12	4.74E-11	17.8237771
TFB2M	0.372639583	5.140570789	7.229931067	1.84E-12	4.93E-11	17.78548098
GMPS	0.341578995	4.753515587	7.228319091	1.86E-12	4.97E-11	17.77506396
TMEM70	0.319366311	4.656261781	7.226869922	1.88E-12	5.01E-11	17.76570063
SRGAP2B	0.172833794	0.61554246	7.226729063	1.88E-12	5.01E-11	17.7647906
SPDL1	0.336286451	2.481175898	7.22667882	1.88E-12	5.01E-11	17.764466
POLR1B	0.373781817	3.546420482	7.226473153	1.88E-12	5.01E-11	17.7631373
MTMR4	0.350461107	4.473086568	7.22539018	1.90E-12	5.04E-11	17.75614133
TXNDC5	0.141218334	0.389295394	7.223295896	1.92E-12	5.10E-11	17.74261472
DDHD1	0.259954897	1.798713335	7.222554909	1.93E-12	5.12E-11	17.73782958
SLC4A2	0.430539089	4.76262767	7.220428716	1.96E-12	5.18E-11	17.72410125
MOAP1	0.314105484	6.74244466	7.220356291	1.96E-12	5.18E-11	17.72363368
TONSL	0.355147284	2.799221644	7.22028052	1.96E-12	5.18E-11	17.72314451
EPB41L4B	0.495979906	4.794645446	7.218659741	1.98E-12	5.23E-11	17.71268188
MYSM1	0.465793794	3.272293948	7.217756839	2.00E-12	5.25E-11	17.7068542
ECT2	0.548227872	3.268080848	7.217731489	2.00E-12	5.25E-11	17.70669058
MNT	0.299769954	3.312061134	7.215954375	2.02E-12	5.30E-11	17.69522214
LMBRD2	0.45171129	3.671135131	7.21539678	2.03E-12	5.31E-11	17.69162422
BCOR	0.538389744	4.636342424	7.215212859	2.03E-12	5.31E-11	17.69043751
MSH2	0.366389495	2.827468833	7.21418492	2.04E-12	5.34E-11	17.68380539
UBN1	0.33662111	4.66623262	7.214128638	2.05E-12	5.34E-11	17.68344229
ZWINT	0.535207354	3.854193974	7.213135433	2.06E-12	5.37E-11	17.67703503
CENPA	0.532950242	1.517195814	7.212219078	2.07E-12	5.39E-11	17.67112417
PGAP2	0.242531252	5.13245237	7.211756438	2.08E-12	5.40E-11	17.66814018
RAB6C	0.409798181	2.078210287	7.210129472	2.10E-12	5.45E-11	17.65764764
GPR107	0.378996989	5.850583013	7.210021786	2.10E-12	5.45E-11	17.65695322
ZNF382	0.195909519	1.1716156	7.209031463	2.12E-12	5.48E-11	17.6505675
TRRAP	0.431988987	3.928000176	7.207694589	2.13E-12	5.52E-11	17.64194829
COA7	0.345760525	3.977395559	7.206030364	2.16E-12	5.57E-11	17.63122036
ERN1	0.4076796	4.101461224	7.202558877	2.21E-12	5.70E-11	17.60884889
EPHA10	0.443542344	2.456335874	7.202264974	2.21E-12	5.70E-11	17.60695528
PROK1	-0.791795909	1.817150938	-7.201667521	2.22E-12	5.72E-11	17.60310609
SKA1	0.405544777	1.318508133	7.200925176	2.23E-12	5.74E-11	17.59832376
MERTK	0.49804974	4.385781644	7.200134076	2.24E-12	5.75E-11	17.5932278
TSC1	0.285784481	3.119631236	7.200091241	2.25E-12	5.75E-11	17.59295188
PPP2R5D	0.502529596	4.625142919	7.198780673	2.26E-12	5.80E-11	17.58451073
ATF6B	0.314606965	6.507169771	7.198279856	2.27E-12	5.81E-11	17.58128538
TLN2	0.439451611	2.291635024	7.197650741	2.28E-12	5.83E-11	17.57723402
CDV3	0.341365152	6.257753	7.197413362	2.29E-12	5.83E-11	17.57570543
UBIAD1	0.291812701	4.558972021	7.196969991	2.29E-12	5.83E-11	17.57285047
EIF4G3	0.387949456	4.797879857	7.196894408	2.29E-12	5.83E-11	17.57236379
NEK4	0.464054293	3.467212802	7.196813259	2.29E-12	5.83E-11	17.57184127
SUOX	0.318781883	5.447921501	7.195793937	2.31E-12	5.86E-11	17.5652783
TUBA1B	0.436973461	5.280796226	7.194945326	2.32E-12	5.89E-11	17.55981503
REPS1	0.277132809	4.054397706	7.194036094	2.34E-12	5.91E-11	17.55396207
PLEKHA7	0.406086707	2.942560241	7.188840015	2.42E-12	6.11E-11	17.52052503
PKMYT1	0.462146868	1.573855409	7.186111089	2.46E-12	6.22E-11	17.50297208
COBL	0.427103147	4.245430388	7.184300302	2.49E-12	6.28E-11	17.49132774
MARCHF5	0.347537636	5.564819812	7.18411931	2.50E-12	6.28E-11	17.490164
GID8	0.256266315	6.137559023	7.180338492	2.56E-12	6.44E-11	17.46585944
TERF1	0.302093987	2.894465864	7.179154002	2.58E-12	6.48E-11	17.45824721
HEATR5B	0.456739762	4.404689732	7.17701667	2.62E-12	6.56E-11	17.44451402
DCAF1	0.367068937	4.397435739	7.176314285	2.63E-12	6.58E-11	17.44000166
SHANK2	0.46222471	2.990989584	7.175878651	2.64E-12	6.59E-11	17.43720317
ZNF470	0.25799623	2.210234555	7.175830474	2.64E-12	6.59E-11	17.43689368
IPP	0.370600198	3.972600015	7.175351368	2.65E-12	6.60E-11	17.43381611
CSRP1	-0.606459441	7.632253137	-7.17506545	2.65E-12	6.61E-11	17.43197958
FBXO46	0.288142943	4.828370836	7.172234678	2.70E-12	6.72E-11	17.41379987
DOCK7	0.4069028	2.818559089	7.171740179	2.71E-12	6.74E-11	17.41062471
ZNF569	0.287351769	2.322652552	7.170888575	2.72E-12	6.77E-11	17.405157
ATXN7L3	0.29220173	5.261186092	7.169541177	2.75E-12	6.82E-11	17.39650713
CCDC142	0.317237149	2.600431317	7.168089304	2.78E-12	6.86E-11	17.38718804
SLC7A1	0.510194717	5.494469781	7.168000188	2.78E-12	6.86E-11	17.38661608
RPS6KA3	0.550044745	4.83701044	7.167990214	2.78E-12	6.86E-11	17.38655207
SHCBP1	0.373894284	0.960369637	7.167924437	2.78E-12	6.86E-11	17.38612991
MYO19	0.311972537	2.677122033	7.167347426	2.79E-12	6.87E-11	17.38242676
AIMP2	0.352440761	4.706887749	7.164922799	2.83E-12	6.98E-11	17.3668686
PCP4L1	-0.746149814	2.413299936	-7.164038399	2.85E-12	7.01E-11	17.36119471
DHX36	0.382786345	4.004588412	7.163099766	2.87E-12	7.04E-11	17.3551735
SUCO	0.392737405	4.831283375	7.16308326	2.87E-12	7.04E-11	17.35506762
RAB11FIP5	0.32124931	4.357440524	7.161528005	2.90E-12	7.10E-11	17.34509229
NHSL1	0.437201572	1.825197357	7.160986964	2.91E-12	7.12E-11	17.3416225
FNBP1L	0.469469605	5.77830181	7.159061029	2.95E-12	7.20E-11	17.32927283
CEP104	0.349239806	3.518468127	7.154442818	3.04E-12	7.41E-11	17.29967048
HERC4	0.280194568	3.183258265	7.153778479	3.05E-12	7.44E-11	17.29541339
ASXL1	0.321146297	4.023190069	7.153009257	3.07E-12	7.47E-11	17.29048461
MTBP	0.250867554	1.056768236	7.151944357	3.09E-12	7.51E-11	17.28366199
CANT1	0.409652867	8.299233213	7.151095558	3.11E-12	7.54E-11	17.27822448
ZFAND3	0.306963591	6.301854743	7.150701341	3.11E-12	7.55E-11	17.27569925
PPP1R15B	0.407942226	5.719614541	7.149153826	3.15E-12	7.62E-11	17.26578748
LCOR	0.360096542	2.712844154	7.148843627	3.15E-12	7.63E-11	17.26380087
NOL6	0.332445021	5.274105645	7.148686385	3.16E-12	7.63E-11	17.26279388
TPT1	-0.371632541	9.464801702	-7.147017704	3.19E-12	7.70E-11	17.25210854
PDXDC1	0.372080489	6.649498698	7.146371154	3.20E-12	7.72E-11	17.24796893
ZXDC	0.3350489	3.818565029	7.143837705	3.26E-12	7.84E-11	17.23175115
DPH1	0.342009005	3.636308376	7.143814229	3.26E-12	7.84E-11	17.23160089
CYP51A1	0.470917134	1.626363405	7.140902854	3.32E-12	7.98E-11	17.21296963
HAUS3	0.280002209	2.500911239	7.140457986	3.33E-12	7.99E-11	17.21012325
FAM117A	0.299760922	4.285904661	7.139958773	3.34E-12	8.01E-11	17.20692934
TYW1	0.278731706	4.542375342	7.138242397	3.38E-12	8.09E-11	17.19594951
FAM91A1	0.421075987	4.687847826	7.136284069	3.42E-12	8.19E-11	17.1834245
SMC2	0.470493182	3.290874757	7.13603806	3.43E-12	8.19E-11	17.18185127
GOLGA5	0.352543914	6.590591822	7.134358779	3.47E-12	8.27E-11	17.17111351
ZNF587	0.434195022	3.581904649	7.133749504	3.48E-12	8.29E-11	17.16721815
SLC39A9	0.351388661	5.975194437	7.133373639	3.49E-12	8.31E-11	17.16481522
DLST	0.264123066	6.087532036	7.132884285	3.50E-12	8.32E-11	17.16168689
GMEB2	0.244855392	4.50394876	7.132748424	3.51E-12	8.32E-11	17.16081839
SLC25A17	0.336397113	5.104821356	7.132297684	3.52E-12	8.33E-11	17.15793712
DDAH1	0.38209596	6.845778076	7.130357179	3.56E-12	8.43E-11	17.14553448
PELI1	0.430334183	4.25146589	7.129873247	3.57E-12	8.44E-11	17.14244187
DCLRE1B	0.315883844	2.467810378	7.129868998	3.57E-12	8.44E-11	17.14241472
BRWD1	0.33480278	3.331821678	7.129248843	3.59E-12	8.46E-11	17.13845183
PHF20	0.293774988	4.592949228	7.128992659	3.59E-12	8.47E-11	17.13681485
HCN2	0.405877306	1.223789089	7.127076599	3.64E-12	8.57E-11	17.12457304
MTDH	0.404145158	5.909826126	7.122755356	3.74E-12	8.80E-11	17.09697417
FAM122B	0.284477149	4.664051699	7.121141547	3.78E-12	8.89E-11	17.0866706
SENP2	0.298857298	4.24393895	7.120689195	3.80E-12	8.90E-11	17.08378285
HNRNPK	0.290184198	8.447755352	7.120336987	3.80E-12	8.91E-11	17.0815345
WDR6	0.381101146	6.988964421	7.117895018	3.87E-12	9.05E-11	17.06594847
C19orf54	0.244055837	4.130352492	7.117268016	3.88E-12	9.07E-11	17.06194728
TMEM104	0.300860699	3.958848295	7.116299881	3.91E-12	9.11E-11	17.05576974
ALDH3A1	-0.364284436	0.761732459	-7.116119011	3.91E-12	9.11E-11	17.05461571
MCM3AP	0.542199916	4.024635746	7.116058441	3.91E-12	9.11E-11	17.05422925
ZC3H3	0.29066579	4.752432233	7.115341294	3.93E-12	9.15E-11	17.0496538
ATP13A3	0.454359463	4.531689312	7.114459558	3.95E-12	9.19E-11	17.04402877
KMT2B	0.350774757	4.330934495	7.113553039	3.98E-12	9.23E-11	17.03824622
NCAPG	0.473548653	1.291705526	7.113309649	3.98E-12	9.24E-11	17.03669377
NUP58	0.387630501	4.147830762	7.111708335	4.03E-12	9.32E-11	17.02648098
ZNF530	0.207096562	1.747479429	7.111123593	4.04E-12	9.35E-11	17.02275211
HIC2	0.257244516	1.813054419	7.10891024	4.10E-12	9.47E-11	17.0086399
SCML2	0.266119329	1.341625227	7.108458067	4.11E-12	9.49E-11	17.00575732
H3C13	0.438148145	0.870418018	7.108161304	4.12E-12	9.50E-11	17.00386554
SRSF9	0.349056051	5.634136842	7.107140272	4.15E-12	9.55E-11	16.99735726
MFSD14A	0.348518375	1.138848855	7.106474737	4.17E-12	9.58E-11	16.99311541
SMARCAL1	0.218474984	4.303862778	7.105423743	4.20E-12	9.64E-11	16.98641745
TMEM145	0.435179623	1.106550387	7.105163742	4.20E-12	9.64E-11	16.98476059
ASPM	0.394264613	0.889972506	7.104028077	4.23E-12	9.70E-11	16.97752415
ALS2	0.324858704	3.073428912	7.10357216	4.25E-12	9.72E-11	16.97461931
TRIP13	0.444469179	2.241025036	7.103291954	4.26E-12	9.73E-11	16.97283408
WNT3A	-0.509981414	1.228710923	-7.102732165	4.27E-12	9.75E-11	16.96926775
RITA1	0.278229092	5.24173055	7.099599575	4.36E-12	9.95E-11	16.94931475
NPEPPS	0.348610784	4.468250382	7.099402743	4.37E-12	9.95E-11	16.94806127
KIAA0895	0.370719861	2.680184838	7.098008175	4.41E-12	1.00E-10	16.93918109
KALRN	0.3141772	1.514008665	7.090986973	4.61E-12	1.05E-10	16.89449376
HPS3	0.498775044	3.393778266	7.089404188	4.66E-12	1.06E-10	16.88442489
IFI27L2	-0.556838227	3.499889569	-7.088430102	4.69E-12	1.06E-10	16.87822916
PRDX3	0.354479402	7.436915489	7.087068737	4.73E-12	1.07E-10	16.86957129
PIGX	0.262755183	4.844277772	7.086647252	4.75E-12	1.07E-10	16.86689105
RAPGEF2	0.42933908	3.389258639	7.083174214	4.86E-12	1.10E-10	16.84481075
KLHDC2	0.317873218	4.16951527	7.079192412	4.98E-12	1.13E-10	16.81950677
GORASP2	0.316876686	6.416491237	7.078941689	4.99E-12	1.13E-10	16.81791383
ZNF607	0.25407055	2.981860838	7.078792286	5.00E-12	1.13E-10	16.81696464
HOXD11	-0.449846311	1.105952723	-7.076826303	5.06E-12	1.14E-10	16.80447585
S100A6	-0.629378161	8.647210315	-7.074982371	5.12E-12	1.15E-10	16.79276494
CCDC15	0.329596995	1.842618295	7.07422037	5.15E-12	1.16E-10	16.78792616
PHF6	0.420023076	3.764861221	7.074061339	5.15E-12	1.16E-10	16.78691635
DUSP8	0.499706861	3.209846173	7.073934212	5.16E-12	1.16E-10	16.78610913
CCDC154	0.636635404	3.434986619	7.071126331	5.25E-12	1.18E-10	16.76828305
PAK2	0.33457471	5.781256188	7.070030243	5.29E-12	1.18E-10	16.76132601
MAPK8IP1	0.390640183	4.763800424	7.069955712	5.29E-12	1.18E-10	16.76085298
ZNF707	0.294773479	2.889377226	7.069945134	5.30E-12	1.18E-10	16.76078584
CTF1	-0.618126726	3.575866052	-7.067345727	5.39E-12	1.20E-10	16.74429067
HSD17B4	0.512894937	6.444429874	7.065901795	5.44E-12	1.21E-10	16.73512998
ZHX1	0.378299238	4.568545277	7.065612726	5.45E-12	1.21E-10	16.73329623
EXO1	0.410952411	1.050250501	7.061809716	5.58E-12	1.24E-10	16.70917701
YLPM1	0.354044936	4.414000491	7.059879484	5.66E-12	1.25E-10	16.69693925
GLYR1	0.342018849	6.446796736	7.059534598	5.67E-12	1.26E-10	16.69475295
ZNF721	0.301072653	3.592094666	7.059051222	5.69E-12	1.26E-10	16.69168888
FAF2	0.296023189	5.558804937	7.058863107	5.69E-12	1.26E-10	16.69049648
NOCT	0.377419957	2.259232389	7.058765488	5.70E-12	1.26E-10	16.68987772
WDR5	0.248707388	5.567674311	7.056651447	5.78E-12	1.27E-10	16.67647946
INPP4B	0.581066211	2.783713078	7.054695284	5.85E-12	1.29E-10	16.66408471
TMEM268	0.331016095	5.899810558	7.054214582	5.87E-12	1.29E-10	16.66103928
MYO5A	0.433587296	3.196846697	7.052703719	5.93E-12	1.30E-10	16.65146852
SMARCA4	0.269432177	5.346768859	7.052264202	5.94E-12	1.30E-10	16.64868464
TAF2	0.511556586	3.990048774	7.052142977	5.95E-12	1.30E-10	16.64791684
ZNF746	0.275618845	3.435656035	7.05061043	6.01E-12	1.32E-10	16.63821105
PRRC2B	0.665931578	5.31268117	7.049564179	6.05E-12	1.32E-10	16.63158601
TLCD5	0.400982894	3.711002229	7.048503423	6.09E-12	1.33E-10	16.62486994
RANBP9	0.401801068	5.193512252	7.047653097	6.13E-12	1.34E-10	16.61948679
TMEM241	0.376932855	2.979115552	7.046882024	6.16E-12	1.34E-10	16.61460582
SYT7	0.445299064	7.144372971	7.045341451	6.22E-12	1.36E-10	16.60485513
CLASP2	0.343114602	3.540906227	7.044089959	6.27E-12	1.36E-10	16.5969354
MLX	0.346988928	5.166942239	7.043874412	6.28E-12	1.37E-10	16.59557148
AGTPBP1	0.398874006	3.528697524	7.042887297	6.32E-12	1.37E-10	16.58932575
SLC23A2	0.409300896	4.63458456	7.042787175	6.32E-12	1.37E-10	16.58869229
ATAD2	0.457557437	4.088440122	7.042611983	6.33E-12	1.37E-10	16.58758389
DHX30	0.247238737	5.56584946	7.041909232	6.36E-12	1.38E-10	16.58313799
MKRN2	0.271774553	3.466602584	7.041238736	6.39E-12	1.38E-10	16.57889648
ZBED4	0.371458662	3.78707505	7.040701295	6.41E-12	1.38E-10	16.5754969
CEP55	0.510289107	1.693062104	7.040290523	6.43E-12	1.39E-10	16.57289871
ZNF513	0.306299319	4.814928354	7.037662289	6.54E-12	1.41E-10	16.55627768
AFDN	0.480165203	5.413016669	7.035607065	6.63E-12	1.43E-10	16.54328391
ABCC1	0.368326799	5.385631735	7.03495636	6.66E-12	1.43E-10	16.53917059
DHX15	0.3719331	5.574637218	7.034213929	6.69E-12	1.44E-10	16.53447783
EME1	0.25768106	0.741998869	7.033764475	6.71E-12	1.44E-10	16.53163711
USP18	0.480109659	3.528094199	7.033566061	6.72E-12	1.44E-10	16.53038311
BIRC5	0.626694471	2.660082574	7.033480236	6.72E-12	1.44E-10	16.5298407
RUNDC1	0.343158124	5.335490663	7.031839223	6.79E-12	1.45E-10	16.51947048
NEIL3	0.316463511	0.626650668	7.030085902	6.87E-12	1.47E-10	16.50839273
PAK4	0.328331925	6.201026421	7.029777308	6.88E-12	1.47E-10	16.50644322
WDR12	0.292908315	3.285046405	7.028428601	6.94E-12	1.48E-10	16.49792372
NME6	0.276616337	3.465423396	7.027136968	7.00E-12	1.49E-10	16.489766
PCNT	0.327527381	3.424208749	7.026827163	7.02E-12	1.49E-10	16.48780951
RNF44	0.36954182	5.031846954	7.02616207	7.05E-12	1.50E-10	16.48360953
NUP62	0.241187767	5.015424037	7.023843544	7.15E-12	1.52E-10	16.46897086
ZNF41	0.436338607	3.145073962	7.023063954	7.19E-12	1.52E-10	16.46404959
CCDC178	-0.326206875	0.823048236	-7.023002213	7.19E-12	1.52E-10	16.46365986
EVPLL	-0.061597043	0.064886924	-7.022691034	7.21E-12	1.53E-10	16.46169564
OSER1	0.221016709	5.801232962	7.02158715	7.26E-12	1.53E-10	16.45472827
AP3D1	0.303483893	6.323516305	7.021497179	7.27E-12	1.53E-10	16.45416044
HEATR6	0.275037005	3.606373176	7.021474008	7.27E-12	1.53E-10	16.45401421
CSNK2A1	0.273222314	3.654247877	7.021051089	7.29E-12	1.54E-10	16.45134515
FECH	0.488662794	4.480352754	7.020667844	7.30E-12	1.54E-10	16.44892659
SLC39A10	0.59248195	4.860186783	7.020318407	7.32E-12	1.54E-10	16.44672148
SETD7	0.466262225	5.429975875	7.020164472	7.33E-12	1.54E-10	16.44575011
TOR1B	0.384266639	5.700648391	7.018839964	7.39E-12	1.55E-10	16.4373928
RTN3	0.294983191	6.427912309	7.018453205	7.41E-12	1.55E-10	16.43495269
ME2	0.33062686	3.208789433	7.016130704	7.52E-12	1.58E-10	16.42030207
SLC35A2	0.335558452	5.476302429	7.015895509	7.53E-12	1.58E-10	16.41881866
NDST1	0.42359351	5.29059835	7.015415167	7.56E-12	1.58E-10	16.41578918
ZNF285	0.235794355	2.006208549	7.015167065	7.57E-12	1.58E-10	16.41422448
TAX1BP1	0.310386085	6.09707656	7.015035407	7.58E-12	1.58E-10	16.41339418
DLK2	-0.754220094	3.137818819	-7.014177214	7.62E-12	1.59E-10	16.40798229
ABCC5	0.426972011	3.622613241	7.010962976	7.78E-12	1.62E-10	16.38771763
EDEM1	0.419242714	5.022845378	7.008041904	7.93E-12	1.65E-10	16.36930787
PRKCI	0.373435117	5.380850132	7.007485197	7.96E-12	1.65E-10	16.3658
RAB8A	0.324324817	3.685373019	7.007398289	7.96E-12	1.65E-10	16.3652524
RBM12B	0.413335914	2.88495918	7.00469484	8.10E-12	1.68E-10	16.34822105
UBXN2B	0.371315963	4.525152339	7.003755967	8.15E-12	1.69E-10	16.34230754
SETD3	0.229354067	5.895293598	7.003566898	8.16E-12	1.69E-10	16.34111676
ZNF107	0.382657914	2.602764052	7.002737004	8.21E-12	1.70E-10	16.33589031
CLCN3	0.467205471	6.073030725	7.001522332	8.27E-12	1.71E-10	16.32824154
ASF1B	0.57484067	3.006868541	7.000761687	8.31E-12	1.71E-10	16.32345233
DBR1	0.3249901	4.180168145	7.000703389	8.32E-12	1.71E-10	16.32308529
RFC3	0.451227026	3.897084067	7.000103017	8.35E-12	1.72E-10	16.31930552
SETDB1	0.394046434	3.421712454	6.999905446	8.36E-12	1.72E-10	16.31806173
AXIN1	0.244806456	4.402148476	6.9994649	8.38E-12	1.72E-10	16.31528841
CIAO1	0.209620812	5.880233236	6.998501397	8.44E-12	1.73E-10	16.30922348
CLCN5	0.30931097	1.92164816	6.998228707	8.45E-12	1.73E-10	16.30750711
AFTPH	0.345224758	5.913078498	6.997643142	8.48E-12	1.74E-10	16.30382162
PLLP	-0.324106999	1.872868467	-6.995799556	8.59E-12	1.76E-10	16.29221993
RFX5	0.354752912	4.709114691	6.995388154	8.61E-12	1.76E-10	16.28963132
SLC25A22	0.350332535	5.136404367	6.99493895	8.63E-12	1.76E-10	16.28680499
H2BC12	0.543590577	8.308655524	6.994154634	8.68E-12	1.77E-10	16.28187054
HEY2	0.551267456	2.480020414	6.993415747	8.72E-12	1.78E-10	16.27722232
GDF15	0.825937174	8.895884509	6.992849624	8.75E-12	1.78E-10	16.27366121
HCFC1	0.368854515	5.39681746	6.992518306	8.77E-12	1.78E-10	16.2715772
MICU1	0.247949908	5.758240352	6.990582773	8.88E-12	1.80E-10	16.25940425
PCNX4	0.406076523	3.638379412	6.988103241	9.03E-12	1.83E-10	16.24381401
GIGYF2	0.361791166	4.321508463	6.985493284	9.18E-12	1.86E-10	16.2274086
LMNB1	0.549547415	3.660582874	6.984084349	9.26E-12	1.87E-10	16.21855454
DCAF7	0.399308517	6.264022374	6.983990547	9.27E-12	1.87E-10	16.21796512
NPHP4	0.280337065	2.005098036	6.98274751	9.34E-12	1.89E-10	16.2101549
PDLIM5	0.758864162	8.390130436	6.981572127	9.42E-12	1.90E-10	16.20277081
ANKS6	0.362888875	3.220926911	6.97873082	9.59E-12	1.93E-10	16.1849251
SHTN1	0.377764566	4.704792178	6.973762501	9.91E-12	1.99E-10	16.15373435
CCAR1	0.329610965	5.205555409	6.973597619	9.92E-12	1.99E-10	16.15269954
ATP6V1E2	0.262602394	2.834291246	6.967914453	1.03E-11	2.07E-10	16.11704402
SWT1	0.333979231	3.189851913	6.967735864	1.03E-11	2.07E-10	16.11592396
UPF1	0.265556157	6.277024703	6.967505364	1.03E-11	2.07E-10	16.11447836
RDM1	0.255112209	0.510946187	6.967481366	1.03E-11	2.07E-10	16.11432786
DEGS1	0.544937326	8.03648466	6.966404371	1.04E-11	2.08E-10	16.10757394
NCOA6	0.336721987	4.343725782	6.965624787	1.04E-11	2.09E-10	16.10268565
YOD1	0.315300768	2.851186084	6.965544184	1.04E-11	2.09E-10	16.10218027
CYFIP1	0.360307319	5.718714694	6.965367764	1.05E-11	2.09E-10	16.10107412
WIZ	0.287058498	4.56622384	6.964550801	1.05E-11	2.10E-10	16.09595208
MSTO1	0.251320506	3.233896581	6.963311179	1.06E-11	2.11E-10	16.08818107
BNIP3	0.331652615	6.077997127	6.963039662	1.06E-11	2.11E-10	16.08647912
CDK13	0.284739039	2.993116842	6.962521589	1.07E-11	2.12E-10	16.08323184
SCO1	0.334401555	3.645712558	6.961979606	1.07E-11	2.12E-10	16.0798349
MFSD14B	0.351386837	5.491258994	6.960016235	1.08E-11	2.15E-10	16.06753107
S1PR5	-0.491658562	1.400979357	-6.95907695	1.09E-11	2.16E-10	16.06164587
PAICS	0.356931882	6.068802718	6.958525385	1.09E-11	2.16E-10	16.05819028
TTC26	0.338861553	2.805760957	6.957147996	1.10E-11	2.18E-10	16.04956182
DAAM1	0.336925837	4.282752915	6.955368347	1.12E-11	2.20E-10	16.03841554
FNIP1	0.349761919	3.874597106	6.955224652	1.12E-11	2.20E-10	16.03751566
UBE2W	0.318160327	3.760448196	6.955144848	1.12E-11	2.20E-10	16.03701589
XYLB	0.331959608	2.363366647	6.953248619	1.13E-11	2.23E-10	16.02514233
NUDCD1	0.301122443	2.597032313	6.953188294	1.13E-11	2.23E-10	16.02476464
PPME1	0.223151043	4.962086794	6.952344487	1.14E-11	2.24E-10	16.01948189
POM121	0.522279343	3.459149975	6.948353618	1.17E-11	2.29E-10	15.99450373
WIPF2	0.325814606	4.624328781	6.947569344	1.17E-11	2.30E-10	15.98959648
PLA2G12A	0.34626671	5.399106635	6.947402366	1.17E-11	2.30E-10	15.98855175
PAPSS1	0.398271521	6.859735762	6.947342715	1.18E-11	2.30E-10	15.98817853
USP7	0.267265722	5.930366015	6.947271813	1.18E-11	2.30E-10	15.98773493
TAOK2	0.266284224	4.906816143	6.946245719	1.18E-11	2.31E-10	15.98131551
PARPBP	0.298694246	0.96589975	6.944625211	1.20E-11	2.34E-10	15.9711789
PROSER3	0.316623327	2.109290758	6.94101635	1.22E-11	2.39E-10	15.94861173
STX3	0.302883613	4.341011812	6.940441601	1.23E-11	2.39E-10	15.94501856
IPO9	0.293467049	4.317791145	6.940430918	1.23E-11	2.39E-10	15.94495178
LRRC58	0.416735142	4.794248832	6.939803164	1.23E-11	2.40E-10	15.94102752
SLC14A1	-0.995421874	3.86244485	-6.939722605	1.23E-11	2.40E-10	15.94052394
RFFL	0.404908614	3.659913865	6.937954768	1.25E-11	2.42E-10	15.92947439
MAPK8IP2	0.557697968	3.557449056	6.937671305	1.25E-11	2.43E-10	15.92770287
FAM220A	0.269002161	4.638201262	6.935856431	1.27E-11	2.45E-10	15.9163621
LRIF1	0.315313616	4.041085229	6.93563742	1.27E-11	2.45E-10	15.91499371
MIEF1	0.282111743	4.455991832	6.93141398	1.30E-11	2.52E-10	15.88861244
ALG8	0.262757223	5.437719507	6.929696246	1.32E-11	2.54E-10	15.87788656
RBM45	0.235153561	3.14884697	6.929169332	1.32E-11	2.55E-10	15.87459684
SYVN1	0.320413399	6.284834457	6.927648868	1.33E-11	2.57E-10	15.86510518
TTI1	0.350221915	4.664945367	6.927576958	1.33E-11	2.57E-10	15.86465631
ABHD17B	0.417298547	4.807914634	6.927406876	1.34E-11	2.57E-10	15.86359467
FAN1	0.402545904	2.785184513	6.925846291	1.35E-11	2.60E-10	15.8538546
JADE3	0.355807057	3.420377526	6.925438507	1.35E-11	2.60E-10	15.8513098
ANKRD65	-0.515258446	3.7318971	-6.925003979	1.36E-11	2.60E-10	15.84859824
UBE2C	0.711489201	3.349292256	6.924758322	1.36E-11	2.61E-10	15.84706534
CLTC	0.401906189	7.037918174	6.924182084	1.36E-11	2.61E-10	15.84346978
WDR62	0.30883517	0.955760733	6.922979354	1.37E-11	2.63E-10	15.83596591
PPP1R14A	-0.675123396	4.711185839	-6.922210168	1.38E-11	2.64E-10	15.83116748
TRIM59	0.287150155	1.639767826	6.922201515	1.38E-11	2.64E-10	15.83111351
RBFOX3	-0.634831566	1.827721175	-6.919854051	1.40E-11	2.68E-10	15.81647202
TDP1	0.267759547	3.253257485	6.919381131	1.41E-11	2.68E-10	15.81352284
GOLGA1	0.284795709	4.229007627	6.916784033	1.43E-11	2.72E-10	15.79733002
ZBTB11	0.370937869	3.79044352	6.916407888	1.43E-11	2.73E-10	15.79498518
INMT	-0.600101717	4.287223119	-6.916248443	1.44E-11	2.73E-10	15.79399125
PTCD3	0.264640543	4.123583423	6.915710899	1.44E-11	2.74E-10	15.79064051
SOWAHB	0.40952812	3.239218764	6.912429947	1.47E-11	2.79E-10	15.77019363
FITM2	0.396749945	4.428408562	6.912257413	1.47E-11	2.79E-10	15.76911862
KIF2C	0.434077749	1.906146472	6.910558054	1.49E-11	2.82E-10	15.75853157
ZNF512B	0.359090667	4.440593163	6.910329796	1.49E-11	2.82E-10	15.75710968
TMEM183A	0.240941154	5.024163724	6.909218308	1.50E-11	2.84E-10	15.75018642
TENT4A	0.26150386	3.798739223	6.908164233	1.51E-11	2.86E-10	15.74362163
ARHGDIA	0.333466728	7.734560038	6.906491586	1.53E-11	2.88E-10	15.73320605
ENTR1	0.275553571	5.334638646	6.906187752	1.53E-11	2.89E-10	15.7313143
EYA3	0.335959825	4.299169654	6.902956722	1.56E-11	2.94E-10	15.71120127
POLR3H	0.264441578	3.82566831	6.902439957	1.57E-11	2.95E-10	15.70798514
ANKRD28	0.329112946	3.675414999	6.902215244	1.57E-11	2.95E-10	15.70658668
ERI2	0.364340897	2.712287705	6.901797452	1.58E-11	2.96E-10	15.70398674
CLIP1	0.418579952	4.204641288	6.901611503	1.58E-11	2.96E-10	15.70282961
RALGAPA1	0.38390134	3.00873029	6.900910889	1.58E-11	2.97E-10	15.69847004
SMURF1	0.309988449	4.113081219	6.900262993	1.59E-11	2.98E-10	15.69443882
CPNE6	-0.513945867	0.951749843	-6.900165455	1.59E-11	2.98E-10	15.69383197
BICD1	0.585585585	3.346180745	6.900023582	1.59E-11	2.98E-10	15.69294928
MAN2A2	0.453206807	4.012116796	6.899922134	1.59E-11	2.98E-10	15.69231812
DDX55	0.293314269	3.511926014	6.899763305	1.60E-11	2.98E-10	15.69132997
NSD1	0.419281525	4.072084836	6.899480588	1.60E-11	2.98E-10	15.68957111
FAM193A	0.268709517	4.204121024	6.898278034	1.61E-11	3.00E-10	15.68209034
BTBD10	0.279368772	4.571809753	6.897333909	1.62E-11	3.02E-10	15.67621793
C10orf88	0.247818459	3.43328348	6.896683534	1.63E-11	3.03E-10	15.67217302
TADA2B	0.253944062	5.028669363	6.890447007	1.69E-11	3.15E-10	15.63340179
SLC25A36	0.335245933	4.653335587	6.886144799	1.74E-11	3.23E-10	15.60667265
ZNF682	0.269861731	2.394333519	6.885592448	1.75E-11	3.24E-10	15.60324196
TROAP	0.482735598	1.568624931	6.884994234	1.75E-11	3.25E-10	15.59952665
CLIC6	-0.614957461	2.83151546	-6.884909313	1.76E-11	3.25E-10	15.59899926
GARS1	0.253724596	4.113892941	6.882735262	1.78E-11	3.29E-10	15.58549934
ZGRF1	0.234006065	1.142206957	6.882448229	1.78E-11	3.29E-10	15.58371726
MOB1B	0.338033161	4.237526089	6.881421512	1.80E-11	3.31E-10	15.57734322
ZBTB44	0.355224443	4.4301813	6.878314581	1.83E-11	3.38E-10	15.55805965
FAM72B	0.166301309	0.336476977	6.878036344	1.83E-11	3.38E-10	15.55633309
STX17	0.30702909	4.336422511	6.877960002	1.84E-11	3.38E-10	15.55585937
SFMBT1	0.298519547	3.0094786	6.877752853	1.84E-11	3.38E-10	15.55457398
USP46	0.343948319	3.32388101	6.875781509	1.86E-11	3.42E-10	15.54234312
UBA6	0.331631884	3.756247737	6.874902488	1.87E-11	3.43E-10	15.53689032
CNN1	-0.826857742	8.367855723	-6.873616619	1.89E-11	3.46E-10	15.52891476
PARD3B	0.365575651	3.340850764	6.873099026	1.89E-11	3.47E-10	15.52570475
DNAAF5	0.310317435	4.016163273	6.87215229	1.91E-11	3.49E-10	15.51983381
TP53BP2	0.349935847	4.543459277	6.871514082	1.91E-11	3.50E-10	15.5158765
MTX1	0.236442538	4.117517013	6.8712759	1.92E-11	3.50E-10	15.51439969
DDIAS	0.290892654	0.877976582	6.870242218	1.93E-11	3.52E-10	15.507991
GDPD1	0.532446403	3.464510616	6.869708304	1.94E-11	3.53E-10	15.50468112
SUN2	0.375904081	6.084045231	6.867255678	1.97E-11	3.58E-10	15.48947933
LIMS2	-0.596871129	4.195120219	-6.866159162	1.98E-11	3.60E-10	15.48268439
ACTG2	-0.910983041	9.080376119	-6.866038798	1.98E-11	3.60E-10	15.48193856
ATP6V1A	0.403597165	5.865953491	6.865772543	1.98E-11	3.60E-10	15.48028878
UMPS	0.262415558	3.903132406	6.865652161	1.99E-11	3.60E-10	15.47954288
CFAP157	0.308402378	1.264267168	6.865553974	1.99E-11	3.60E-10	15.47893451
MAML1	0.373630707	5.004977455	6.8653868	1.99E-11	3.60E-10	15.47789871
TMEM40	-0.484940253	1.081661615	-6.864975094	2.00E-11	3.61E-10	15.4753479
MSL1	0.316541786	5.479782142	6.864915383	2.00E-11	3.61E-10	15.47497796
GPX3	-0.709212071	5.870244834	-6.864579502	2.00E-11	3.61E-10	15.47289704
TMEM158	-0.607902258	4.182566964	-6.864579297	2.00E-11	3.61E-10	15.47289577
PI4KA	0.39216074	4.967361378	6.864355483	2.00E-11	3.61E-10	15.4715092
POPDC2	-0.53492179	3.629387939	-6.863372989	2.02E-11	3.63E-10	15.46542291
TRIM26	0.25847391	5.992854271	6.862942577	2.02E-11	3.64E-10	15.46275685
OIP5	0.251740173	0.777854043	6.861041434	2.05E-11	3.68E-10	15.45098242
CGN	0.492382803	5.226582377	6.860564313	2.05E-11	3.68E-10	15.44802786
PPP1R13B	0.280463597	4.71722831	6.86047694	2.05E-11	3.68E-10	15.44748683
TPD52	0.39195344	6.986971885	6.860337778	2.06E-11	3.68E-10	15.44662512
DUSP15	-0.38658066	1.238338111	-6.860325349	2.06E-11	3.68E-10	15.44654816
DHX32	0.308438627	5.334197283	6.859697258	2.06E-11	3.69E-10	15.4426591
ORC5	0.306349536	5.027388593	6.859384356	2.07E-11	3.70E-10	15.44072176
BAZ2A	0.48305626	5.018112984	6.858694535	2.08E-11	3.71E-10	15.43645097
TP53I11	0.345722486	6.172977111	6.858484847	2.08E-11	3.71E-10	15.43515284
EGLN1	0.346524001	1.519309068	6.858151287	2.08E-11	3.72E-10	15.4330879
CYP4B1	-0.845584975	2.811688747	-6.857024933	2.10E-11	3.74E-10	15.42611569
FAM53C	0.40426023	4.636528728	6.854546747	2.13E-11	3.80E-10	15.41077888
LONP2	0.38918019	5.567402688	6.853371875	2.15E-11	3.82E-10	15.40350952
DENND11	0.404444724	4.742147192	6.852250671	2.16E-11	3.85E-10	15.39657317
ZNF623	0.397730775	4.070814678	6.851344455	2.18E-11	3.86E-10	15.39096754
OTUD7B	0.274148561	3.68005489	6.849707096	2.20E-11	3.90E-10	15.38084079
COQ7	0.250114936	5.13617939	6.849412236	2.20E-11	3.91E-10	15.37901735
CREBZF	0.364732985	4.928790324	6.847122253	2.24E-11	3.96E-10	15.36485809
TRMT10A	0.292665226	3.041052262	6.846827667	2.24E-11	3.96E-10	15.36303691
NOC2L	0.280971709	5.92793741	6.846792632	2.24E-11	3.96E-10	15.36282032
ZSCAN22	0.241426288	2.282487531	6.843921778	2.28E-11	4.03E-10	15.34507569
INPP4A	0.321305258	2.702220694	6.84314461	2.29E-11	4.05E-10	15.3402731
FUBP3	0.372826843	5.066966557	6.840429907	2.33E-11	4.11E-10	15.32350085
RASEF	0.521335147	5.205078617	6.839338579	2.35E-11	4.14E-10	15.31675984
RWDD4	0.252694926	4.201066862	6.836430424	2.39E-11	4.21E-10	15.29880085
MCMDC2	0.259423681	1.177294362	6.835975602	2.40E-11	4.22E-10	15.29599271
KDM4C	0.301481959	3.322139155	6.835198869	2.41E-11	4.24E-10	15.29119741
G3BP2	0.421073577	5.94161227	6.834881979	2.42E-11	4.24E-10	15.28924116
SUFU	0.325897931	4.396744588	6.834607888	2.42E-11	4.25E-10	15.28754918
TOB1	0.455258255	7.46829433	6.832142413	2.46E-11	4.31E-10	15.27233219
PNRC2	0.258900288	6.637911058	6.83161946	2.47E-11	4.32E-10	15.26910509
RC3H2	0.359762608	3.916987732	6.831324301	2.47E-11	4.33E-10	15.26728378
XPO1	0.319150691	4.072211418	6.830996009	2.48E-11	4.33E-10	15.26525809
TMED8	0.329543234	3.999102805	6.830588018	2.48E-11	4.34E-10	15.26274075
CLSPN	0.248903372	0.590382397	6.828803491	2.51E-11	4.38E-10	15.25173149
YPEL2	0.387713374	3.668757509	6.828708657	2.51E-11	4.38E-10	15.25114649
RELN	0.714740329	2.052925812	6.828054141	2.53E-11	4.40E-10	15.24710924
TRIM29	-0.995389435	3.746419957	-6.827538716	2.53E-11	4.41E-10	15.24393016
MARCHF9	0.216654155	4.395227041	6.827338177	2.54E-11	4.41E-10	15.24269332
SHROOM2	0.389285477	4.065888413	6.825868132	2.56E-11	4.45E-10	15.23362758
KNOP1	0.26636986	2.552561458	6.825512755	2.57E-11	4.45E-10	15.23143622
ATG9A	0.542359055	4.091965837	6.825033894	2.57E-11	4.46E-10	15.22848357
MON1B	0.801613289	5.846868913	6.823146745	2.61E-11	4.51E-10	15.21684909
MAD2L1	0.376519459	2.378963653	6.82273044	2.61E-11	4.52E-10	15.21428289
AARS2	0.21200418	4.269255061	6.822636233	2.61E-11	4.52E-10	15.21370219
HOXC6	0.67525335	3.371941721	6.820534408	2.65E-11	4.58E-10	15.20074814
DENND4B	0.318001566	3.940801061	6.817418603	2.70E-11	4.66E-10	15.18155077
TRIM44	0.34130759	4.784218915	6.816652465	2.72E-11	4.68E-10	15.17683148
TRUB2	0.248773984	4.854656702	6.81625223	2.72E-11	4.69E-10	15.17436627
TCEA1	0.329357701	5.80095996	6.814537813	2.75E-11	4.74E-10	15.16380784
QTRT2	0.32902269	3.278987591	6.814318246	2.76E-11	4.74E-10	15.16245577
ETFDH	0.294214415	4.226860281	6.811702743	2.80E-11	4.82E-10	15.14635255
CEP97	0.34200522	2.224083413	6.810008201	2.83E-11	4.86E-10	15.13592227
TRAF7	0.351047794	5.935368925	6.80863195	2.86E-11	4.90E-10	15.12745271
DEPDC4	0.193169635	1.068487746	6.807736069	2.87E-11	4.93E-10	15.12194015
COPB2	0.363672314	5.621016317	6.807264057	2.88E-11	4.94E-10	15.11903599
GLUD2	0.407498257	1.631699718	6.806985039	2.89E-11	4.94E-10	15.11731935
MCM4	0.437981976	3.781772547	6.806624738	2.89E-11	4.95E-10	15.11510271
DDX59	0.294951863	3.843245193	6.806589431	2.89E-11	4.95E-10	15.1148855
KMT2C	0.451118802	4.018299114	6.804087209	2.94E-11	5.02E-10	15.09949407
SHQ1	0.280991488	3.353137147	6.801645199	2.99E-11	5.09E-10	15.08447753
SRRM2	0.393764055	7.296850852	6.79794335	3.06E-11	5.21E-10	15.06172242
PSME3	0.331861818	5.906371661	6.79514167	3.11E-11	5.30E-10	15.04450742
PSD4	0.327286861	5.106786047	6.793713022	3.14E-11	5.34E-10	15.03573131
PBX3	0.286401095	5.474809848	6.792695966	3.16E-11	5.37E-10	15.02948452
LURAP1	-0.3520891	1.322932106	-6.791479844	3.19E-11	5.40E-10	15.02201608
TASOR2	0.463497307	3.978419468	6.791448643	3.19E-11	5.40E-10	15.02182448
DGKQ	0.339598463	4.069787315	6.791414923	3.19E-11	5.40E-10	15.02161742
TMEM69	0.270687155	6.141189925	6.791253283	3.19E-11	5.40E-10	15.02062485
ESCO2	0.250469024	0.531863964	6.790902557	3.20E-11	5.41E-10	15.01847124
NOP14	0.306052924	4.740460175	6.790879827	3.20E-11	5.41E-10	15.01833167
ARL5B	0.40487149	3.822500916	6.790386985	3.21E-11	5.42E-10	15.01530557
ANKIB1	0.429287992	4.387829112	6.789284435	3.23E-11	5.45E-10	15.00853645
TSHZ1	0.400797039	4.014035618	6.786968657	3.28E-11	5.53E-10	14.99432167
UBQLN1	0.321623789	6.167347465	6.7869398	3.28E-11	5.53E-10	14.99414457
GJB3	-0.619441625	1.861480803	-6.786428513	3.29E-11	5.54E-10	14.99100672
LARP4	0.357308552	4.474937523	6.784775175	3.32E-11	5.59E-10	14.98086127
NUPR2	-0.888220314	3.235661179	-6.783217555	3.36E-11	5.64E-10	14.97130505
KLHL12	0.288771997	5.788011654	6.78249369	3.37E-11	5.67E-10	14.96686466
DOT1L	0.307665235	3.052801907	6.780567017	3.41E-11	5.73E-10	14.95504781
EPRS1	0.387312706	6.253038084	6.779927621	3.43E-11	5.75E-10	14.95112682
PI4KB	0.23362155	5.961105875	6.779859149	3.43E-11	5.75E-10	14.95070695
TSR1	0.345403373	4.389196623	6.777893736	3.47E-11	5.81E-10	14.9386564
CSTF2	0.310620626	4.361857848	6.777246555	3.49E-11	5.83E-10	14.93468897
ACTL6A	0.366092406	4.783118795	6.776498949	3.50E-11	5.85E-10	14.93010629
BICDL1	0.416277901	3.40535051	6.776434258	3.50E-11	5.85E-10	14.92970977
RBM18	0.321996344	5.090194713	6.776138119	3.51E-11	5.86E-10	14.92789462
FKBP4	0.345662013	7.090328948	6.775259141	3.53E-11	5.89E-10	14.92250743
DROSHA	0.281820375	4.618389692	6.774869419	3.54E-11	5.90E-10	14.92011904
BCL9L	0.581043653	3.650618513	6.773876458	3.56E-11	5.93E-10	14.91403424
ZDHHC5	0.28690915	6.302192537	6.772789487	3.59E-11	5.96E-10	14.9073742
SLC25A13	0.371591373	4.830860996	6.772271176	3.60E-11	5.98E-10	14.90419875
MKRN1	0.231587463	6.486707193	6.770622571	3.64E-11	6.04E-10	14.89409982
VPS13B	0.526137705	3.606293221	6.769346305	3.67E-11	6.08E-10	14.88628315
BRCA1	0.327792768	1.649217764	6.768327587	3.69E-11	6.11E-10	14.88004473
ORC1	0.320002197	1.268833198	6.764431236	3.78E-11	6.26E-10	14.8561915
ADAR	0.368064115	6.722269415	6.76336898	3.81E-11	6.30E-10	14.84969041
CEP72	0.273554392	2.068803605	6.762921299	3.82E-11	6.31E-10	14.84695082
PIP4K2C	0.393233315	5.749488862	6.76269412	3.82E-11	6.32E-10	14.84556065
CGB7	-0.095012764	0.13694398	-6.762196746	3.84E-11	6.33E-10	14.84251722
PLEKHO1	-0.421738558	4.21110826	-6.761948971	3.84E-11	6.33E-10	14.84100116
TMBIM6	0.285076353	9.302531498	6.761343783	3.86E-11	6.35E-10	14.83729838
CCDC50	0.365601105	4.856366204	6.760981276	3.86E-11	6.36E-10	14.83508055
NCBP1	0.31395056	4.631097436	6.760226849	3.88E-11	6.39E-10	14.83046526
GTPBP3	0.262975594	3.907509671	6.759233534	3.91E-11	6.42E-10	14.8243892
HILPDA	0.320013614	3.794504993	6.758295008	3.93E-11	6.46E-10	14.81864896
APOOL	0.46989446	3.847429729	6.757654143	3.95E-11	6.48E-10	14.81472966
CIT	0.217378421	0.656658752	6.757151416	3.96E-11	6.49E-10	14.81165538
KCTD20	0.342196246	5.301454968	6.755070974	4.01E-11	6.57E-10	14.79893506
NAA25	0.335025943	3.292542626	6.754543204	4.03E-11	6.59E-10	14.79570866
TMEM120B	0.279270916	3.038194402	6.753809682	4.04E-11	6.61E-10	14.7912248
LPCAT3	0.62465618	4.020612289	6.753230854	4.06E-11	6.63E-10	14.78768683
MROH7	-0.10375012	0.181346301	-6.752878801	4.07E-11	6.64E-10	14.7855351
PAQR4	0.4561643	3.666213537	6.751905827	4.09E-11	6.68E-10	14.77958882
ZNF92	0.377443447	3.321475178	6.751158954	4.11E-11	6.70E-10	14.77502482
PIP4P1	0.241443793	5.058955512	6.750669688	4.12E-11	6.71E-10	14.77203524
PPP1R1A	-0.519493282	1.486928665	-6.750632231	4.13E-11	6.71E-10	14.77180637
ABL1	0.346617513	5.952486218	6.750007145	4.14E-11	6.74E-10	14.76798716
WFDC1	-0.605193251	3.483443636	-6.748520728	4.18E-11	6.79E-10	14.75890649
SKI	0.349842716	5.670823847	6.748220736	4.19E-11	6.80E-10	14.75707401
TTC5	0.294565965	2.770385985	6.747980853	4.20E-11	6.80E-10	14.75560875
VGLL4	0.495058296	3.787802608	6.747900594	4.20E-11	6.80E-10	14.75511852
ZNF471	0.313012366	2.936912875	6.747487885	4.21E-11	6.82E-10	14.75259773
TMEM94	0.29009421	4.969611433	6.746129095	4.24E-11	6.87E-10	14.74429925
CAAP1	0.308777233	4.67115246	6.745579193	4.26E-11	6.89E-10	14.74094125
STEAP2	0.514650205	8.041727111	6.744685671	4.28E-11	6.92E-10	14.7354854
ANKRD17	0.469213818	4.950539491	6.744033659	4.30E-11	6.94E-10	14.7315046
RCOR1	0.379162195	4.513658683	6.743679517	4.31E-11	6.95E-10	14.72934255
KRT9	-0.094601637	0.109327091	-6.74238131	4.35E-11	7.01E-10	14.72141774
ZFP30	0.286957617	2.473521179	6.741813231	4.36E-11	7.02E-10	14.71795035
CERS4	0.363155054	7.144665803	6.741241473	4.38E-11	7.04E-10	14.71446074
BRD8	0.279848054	4.783775588	6.737894937	4.47E-11	7.19E-10	14.69404079
ADSL	0.174641422	1.382245094	6.736503689	4.51E-11	7.25E-10	14.68555412
ADNP2	0.358888401	4.156118986	6.736393616	4.51E-11	7.25E-10	14.68488273
CCSER1	0.311285455	1.4166183	6.733441225	4.60E-11	7.38E-10	14.6668781
CSNK1A1	0.427388566	5.299416049	6.733300748	4.60E-11	7.38E-10	14.66602158
FAM189B	0.290251921	4.844032695	6.733175496	4.61E-11	7.38E-10	14.66525791
SPTLC2	0.328465874	4.907910306	6.730422262	4.69E-11	7.50E-10	14.64847426
ZNF558	0.276547997	2.980878067	6.729841918	4.70E-11	7.52E-10	14.64493722
PRRC1	0.389523985	5.191749684	6.729676411	4.71E-11	7.52E-10	14.64392855
MAP1S	0.260777229	4.489718148	6.729285221	4.72E-11	7.53E-10	14.64154454
ZNF764	0.255777607	3.710896556	6.728227843	4.75E-11	7.58E-10	14.63510121
ATR	0.348041147	2.284804957	6.728153026	4.75E-11	7.58E-10	14.63464532
NACC1	0.262117667	5.52921615	6.727932406	4.76E-11	7.58E-10	14.63330106
ZNF776	0.365133968	3.814009925	6.723899447	4.88E-11	7.77E-10	14.60873406
CCSAP	0.304449023	2.645917696	6.721997806	4.94E-11	7.86E-10	14.59715435
SH2D4A	0.346077942	4.163443893	6.721624397	4.95E-11	7.87E-10	14.59488086
IP6K2	0.232019476	6.096613863	6.721106045	4.97E-11	7.88E-10	14.59172507
HACD1	-0.421294134	2.379909056	-6.721089947	4.97E-11	7.88E-10	14.59162706
KLHL18	0.28182805	3.196127432	6.719850991	5.01E-11	7.94E-10	14.58408497
MYEF2	0.355717023	2.705512375	6.719128686	5.03E-11	7.97E-10	14.5796885
C17orf58	0.375872539	4.665684865	6.717048792	5.10E-11	8.07E-10	14.56703096
COPZ2	-0.501260251	4.25941489	-6.716507376	5.12E-11	8.09E-10	14.56373661
NLK	0.259480386	4.268150717	6.715405755	5.15E-11	8.14E-10	14.55703429
HOMER1	0.376445539	2.180267769	6.714875181	5.17E-11	8.16E-10	14.55380656
ESRP2	0.394846853	5.680473418	6.714552067	5.18E-11	8.16E-10	14.55184102
ADAD2	-0.15123975	0.285085314	-6.714528328	5.18E-11	8.16E-10	14.55169662
SPTY2D1	0.375224541	4.531626689	6.712196041	5.26E-11	8.28E-10	14.5375114
TCF20	0.327246359	4.260783397	6.71114765	5.29E-11	8.33E-10	14.5311363
WDHD1	0.313069687	1.70194201	6.710471728	5.31E-11	8.35E-10	14.52702657
SMAP2	0.269881167	5.772155774	6.710347097	5.32E-11	8.35E-10	14.52626883
ZBTB1	0.377648112	4.578148202	6.709974089	5.33E-11	8.37E-10	14.52400105
CORO2A	0.449820981	5.88553221	6.709228175	5.35E-11	8.40E-10	14.51946643
ATPSCKMT	0.257983425	4.102510463	6.708385119	5.38E-11	8.44E-10	14.51434177
DKC1	0.276433775	5.873079527	6.707013657	5.43E-11	8.50E-10	14.50600624
AP1AR	0.3525912	3.669962414	6.706749298	5.44E-11	8.51E-10	14.50439966
BMP6	0.694797987	2.853676383	6.705718829	5.47E-11	8.56E-10	14.49813777
TBC1D9	0.411373058	5.313826846	6.704575541	5.51E-11	8.61E-10	14.49119124
KDM6A	0.407257296	2.510890661	6.704036728	5.53E-11	8.64E-10	14.4879178
SPIDR	0.326088435	5.049957324	6.703144649	5.56E-11	8.68E-10	14.48249864
LCAT	-0.411491892	2.899395209	-6.700810218	5.65E-11	8.80E-10	14.4683204
ZNF420	0.244578514	3.158722794	6.698875483	5.71E-11	8.90E-10	14.45657284
SLC36A1	0.662904159	4.667985907	6.697117347	5.78E-11	8.99E-10	14.44590002
SYTL2	0.558587826	3.595900054	6.695481194	5.84E-11	9.08E-10	14.43596979
CSNK1G2	0.275042198	5.82856791	6.695012673	5.85E-11	9.10E-10	14.43312659
RRS1	0.3523174	5.289228443	6.69453916	5.87E-11	9.12E-10	14.43025326
MED29	0.188040065	6.381805055	6.694455002	5.87E-11	9.12E-10	14.4297426
GATA3	-0.749112801	2.960493834	-6.694098477	5.89E-11	9.13E-10	14.4275793
NRBP2	0.421871798	4.599802267	6.69377081	5.90E-11	9.14E-10	14.42559119
ATP6V0E2	0.406184199	5.92266823	6.693702958	5.90E-11	9.14E-10	14.42517951
ATG4A	0.298097067	4.266156854	6.691752698	5.98E-11	9.24E-10	14.41334814
DAPK1	0.564753251	4.148021639	6.690559039	6.02E-11	9.30E-10	14.40610816
PSAT1	0.495976305	5.743417901	6.690260995	6.03E-11	9.31E-10	14.40430058
PRR11	0.350339464	1.395344959	6.690158442	6.04E-11	9.31E-10	14.40367863
ANGEL1	0.297254444	3.713845592	6.687986637	6.12E-11	9.43E-10	14.39050923
EIF3A	0.453224735	6.987314978	6.687975882	6.12E-11	9.43E-10	14.39044403
ZBTB2	0.280972042	4.142843832	6.687077047	6.15E-11	9.47E-10	14.38499472
ZNF324	0.201369571	2.848320268	6.686999605	6.16E-11	9.47E-10	14.38452524
ADNP	0.349866027	5.675697244	6.68636773	6.18E-11	9.50E-10	14.38069482
SP2	0.354526469	4.878377669	6.686064544	6.19E-11	9.51E-10	14.37885701
C9orf64	0.364155749	4.58038632	6.684690348	6.25E-11	9.58E-10	14.37052799
MCL1	0.384242734	7.382641717	6.684614703	6.25E-11	9.58E-10	14.37006955
RUSF1	0.435805982	5.75327369	6.684247585	6.26E-11	9.60E-10	14.3678447
HOOK1	0.424300462	4.202770902	6.682392707	6.34E-11	9.70E-10	14.35660514
VTI1B	0.245747011	4.697722434	6.681528009	6.37E-11	9.74E-10	14.35136642
ZMIZ2	0.24261572	5.843457328	6.681507686	6.37E-11	9.74E-10	14.3512433
POC1A	0.386555348	2.782919397	6.680826107	6.40E-11	9.78E-10	14.34711441
NUP210	0.46778431	5.042481996	6.679744726	6.44E-11	9.83E-10	14.34056429
GSTCD	0.405990286	2.623656546	6.679293151	6.46E-11	9.85E-10	14.33782929
CAMTA2	0.323808974	4.556607945	6.677045299	6.55E-11	9.99E-10	14.32421726
PRRX2	-0.533835449	3.649429348	-6.674624071	6.65E-11	1.01E-09	14.3095596
SMARCC2	0.480429405	5.009753168	6.674029744	6.68E-11	1.02E-09	14.30596234
DCAF13	0.304086199	3.936964452	6.673083251	6.72E-11	1.02E-09	14.30023408
GRINA	0.308321356	8.579176588	6.671839504	6.77E-11	1.03E-09	14.29270783
ZNF28	0.379756468	3.350158318	6.670827157	6.81E-11	1.03E-09	14.28658272
SLC52A1	-0.330589501	0.726742861	-6.669175366	6.88E-11	1.04E-09	14.27659037
HSP90AB1	0.281435811	10.76662473	6.668226767	6.92E-11	1.05E-09	14.27085285
TSC22D2	0.312022469	3.071979157	6.668205387	6.92E-11	1.05E-09	14.27072354
MSI1	0.369424217	4.288751162	6.665864605	7.03E-11	1.06E-09	14.25656845
SLC30A9	0.33108058	5.609241628	6.665822336	7.03E-11	1.06E-09	14.25631288
SPRING1	0.376709414	3.594529894	6.665487382	7.04E-11	1.06E-09	14.25428771
H2BC6	0.528106582	2.444923498	6.665421228	7.05E-11	1.06E-09	14.25388774
THRAP3	0.318971175	7.309250158	6.665093551	7.06E-11	1.07E-09	14.25190667
FLVCR1	0.326861239	3.553956054	6.664929069	7.07E-11	1.07E-09	14.25091227
SRGAP2	0.311857488	2.405456837	6.664399848	7.09E-11	1.07E-09	14.24771293
SETD5	0.363046413	4.754387009	6.663026706	7.15E-11	1.08E-09	14.23941276
SRPK1	0.296573925	3.348183438	6.662774366	7.16E-11	1.08E-09	14.23788761
ZNF146	0.368566864	6.343742176	6.661188048	7.23E-11	1.09E-09	14.22830095
ATXN7	0.356989329	2.939987137	6.660461603	7.27E-11	1.09E-09	14.22391143
ZNF280C	0.300056281	1.961037051	6.659984361	7.29E-11	1.09E-09	14.22102793
CPEB3	0.431753681	3.284575613	6.65930786	7.32E-11	1.10E-09	14.21694079
REEP2	-0.464517782	2.656574949	-6.657565961	7.40E-11	1.11E-09	14.20641857
COA1	0.186168614	3.222107102	6.657333672	7.41E-11	1.11E-09	14.20501556
ZNF174	0.229908015	3.808683138	6.65672971	7.44E-11	1.11E-09	14.20136788
PRR14L	0.363927607	3.703647803	6.656129554	7.47E-11	1.12E-09	14.19774345
ISM2	-0.460300831	1.190322663	-6.655841602	7.48E-11	1.12E-09	14.19600456
CLCNKB	-0.219383035	0.519887631	-6.65485353	7.53E-11	1.12E-09	14.19003826
ZNF140	0.328922052	3.502600204	6.654581255	7.54E-11	1.13E-09	14.18839431
TACC3	0.440142103	2.545309284	6.653735837	7.58E-11	1.13E-09	14.18329015
ZNF710	0.416123058	3.687051953	6.652790961	7.62E-11	1.14E-09	14.17758618
RAD51	0.406953168	1.749779784	6.651645865	7.68E-11	1.14E-09	14.17067443
DHRS12	-0.279571821	2.581543855	-6.651152045	7.70E-11	1.15E-09	14.16769405
NUMB	0.274262157	4.433838729	6.649530659	7.78E-11	1.16E-09	14.15790974
CCNYL1	0.331950762	3.112067905	6.648737858	7.82E-11	1.16E-09	14.15312628
ERV3-1	0.509822233	3.026530547	6.648673856	7.82E-11	1.16E-09	14.15274013
STRN4	0.238367853	5.520416322	6.648664335	7.82E-11	1.16E-09	14.15268269
CPSF7	0.27958783	5.800648797	6.647317213	7.89E-11	1.17E-09	14.14455583
BCL2L2	0.321946058	5.992012964	6.647124961	7.90E-11	1.17E-09	14.14339613
MINDY3	0.303117424	4.892744049	6.64689237	7.91E-11	1.17E-09	14.14199314
ZNF441	0.303992998	2.71353506	6.646657044	7.92E-11	1.17E-09	14.14057369
GPN3	0.291872586	5.00232599	6.646635441	7.92E-11	1.17E-09	14.14044339
HOXD13	-0.703753361	2.800994211	-6.64507983	8.00E-11	1.18E-09	14.13106127
TARBP1	0.413453351	4.340468387	6.642814392	8.11E-11	1.20E-09	14.11740137
NUDT16	0.2302795	5.159974812	6.641442914	8.18E-11	1.21E-09	14.10913366
TMEM164	0.334852091	4.752800517	6.641431981	8.18E-11	1.21E-09	14.10906775
S100A16	-0.572982004	5.265204712	-6.641194211	8.20E-11	1.21E-09	14.10763455
XPO5	0.268121949	4.305609446	6.641125805	8.20E-11	1.21E-09	14.10722222
ZBTB22	0.254750125	5.504249794	6.641055977	8.20E-11	1.21E-09	14.10680133
RBM15B	0.273899252	5.562555228	6.640705577	8.22E-11	1.21E-09	14.10468934
GNL3L	0.309062114	3.338833495	6.640095126	8.25E-11	1.21E-09	14.10101014
TMEM192	0.315742972	4.77519236	6.639772955	8.27E-11	1.21E-09	14.09906853
SFXN1	0.257027763	4.157690622	6.63898349	8.31E-11	1.22E-09	14.09431103
NUP155	0.327821128	3.707350512	6.638613906	8.33E-11	1.22E-09	14.09208399
TMEM17	0.288325587	2.507522176	6.638180797	8.35E-11	1.22E-09	14.08947429
CAPN15	0.294992022	3.751673916	6.637659965	8.38E-11	1.23E-09	14.08633621
ABCC4	0.719708519	7.722565779	6.636559974	8.44E-11	1.23E-09	14.07970929
TTYH3	0.41860976	5.699676238	6.636153905	8.46E-11	1.24E-09	14.07726315
VPS41	0.299736054	4.849636845	6.635564858	8.49E-11	1.24E-09	14.07371499
CUL3	0.392158553	4.00144062	6.634342533	8.55E-11	1.25E-09	14.06635306
EIF2AK3	0.388262759	4.794272797	6.634259254	8.56E-11	1.25E-09	14.06585152
UBE2T	0.446642681	3.106235587	6.633713824	8.59E-11	1.25E-09	14.06256686
C16orf87	0.288982977	2.500568295	6.631723768	8.69E-11	1.27E-09	14.05058435
CPSF6	0.292718939	4.993777435	6.628394948	8.88E-11	1.29E-09	14.03054759
CSE1L	0.272624571	6.324110308	6.627697247	8.91E-11	1.30E-09	14.02634907
CCT2	0.293960117	6.799609947	6.627172514	8.94E-11	1.30E-09	14.02319166
HAUS6	0.317500775	2.862448121	6.626346132	8.99E-11	1.30E-09	14.01821958
VIRMA	0.322916249	4.192467693	6.626110386	9.00E-11	1.31E-09	14.01680127
GAPVD1	0.284805053	3.513414116	6.624636276	9.09E-11	1.32E-09	14.00793358
GPR158	0.692324386	1.648258332	6.62446212	9.10E-11	1.32E-09	14.00688603
TRIM65	0.259381998	4.427181862	6.62329923	9.16E-11	1.33E-09	13.99989184
GJC2	-0.385349434	1.655922933	-6.622599054	9.20E-11	1.33E-09	13.99568113
NKIRAS2	0.204037638	4.788293722	6.621055695	9.29E-11	1.34E-09	13.98640101
FANCI	0.324738093	1.916972552	6.620589441	9.32E-11	1.35E-09	13.98359781
SND1	0.289095214	7.867991434	6.619806784	9.36E-11	1.35E-09	13.97889271
RNF20	0.318790311	5.741683975	6.619263782	9.39E-11	1.35E-09	13.97562862
FOLR1	-0.5349655	1.231132068	-6.618496137	9.44E-11	1.36E-09	13.97101454
SEC24B	0.357435463	5.046524032	6.61838364	9.45E-11	1.36E-09	13.97033839
FANCC	0.245701166	2.264226378	6.6179546	9.47E-11	1.36E-09	13.96775979
GLE1	0.280354058	5.119551338	6.617677218	9.49E-11	1.36E-09	13.96609275
HMGN2	0.258533415	7.728404034	6.617163268	9.52E-11	1.37E-09	13.96300412
ZNF93	0.260350212	2.079009517	6.616945312	9.53E-11	1.37E-09	13.96169436
POLQ	0.252277436	0.537724168	6.616508749	9.56E-11	1.37E-09	13.95907102
OCRL	0.38905892	5.630347811	6.615881157	9.59E-11	1.38E-09	13.95530004
LIN54	0.304403273	2.919344559	6.615526024	9.61E-11	1.38E-09	13.95316629
ZNF384	0.497776441	3.470114594	6.614731849	9.66E-11	1.38E-09	13.948395
VDAC1	0.267885276	7.672247692	6.614243279	9.69E-11	1.39E-09	13.94545998
MIPEP	0.85964459	5.677095631	6.613784191	9.72E-11	1.39E-09	13.94270224
SLC2A1	0.330276549	4.791242867	6.613112839	9.76E-11	1.39E-09	13.93866971
POP1	0.281520652	2.512926687	6.612651091	9.79E-11	1.40E-09	13.93589638
RNF214	0.311046837	3.359041772	6.611651026	9.85E-11	1.40E-09	13.9298904
MRRF	0.251854386	3.289664609	6.611531652	9.86E-11	1.40E-09	13.92917354
TCP1	0.324125832	6.8697041	6.611279041	9.87E-11	1.41E-09	13.9276566
ELK4	0.472840084	5.167723098	6.610930282	9.89E-11	1.41E-09	13.92556238
LRP12	0.415377691	2.741113315	6.610671278	9.91E-11	1.41E-09	13.92400717
CYRIB	0.318530782	3.459961641	6.610459119	9.92E-11	1.41E-09	13.92273329
CLPX	0.301144269	5.036419659	6.609611947	9.97E-11	1.42E-09	13.91764688
FBXO38	0.348124162	4.220150374	6.608514752	1.00E-10	1.43E-09	13.91106014
APOBEC3C	-0.677004706	4.546322728	-6.607482958	1.01E-10	1.43E-09	13.90486686
DBT	0.368874596	4.246429188	6.607415923	1.01E-10	1.43E-09	13.90446451
RAPGEF1	0.343569187	5.173220273	6.606818378	1.01E-10	1.44E-09	13.90087818
SERPINF2	-0.640269008	4.32676159	-6.606076239	1.02E-10	1.44E-09	13.89642442
FABP3	-0.612235498	4.705182577	-6.605739735	1.02E-10	1.44E-09	13.8944051
UTP20	0.357362356	3.281045976	6.60497058	1.03E-10	1.45E-09	13.88978984
THUMPD3	0.287686283	4.485816447	6.604774108	1.03E-10	1.45E-09	13.88861099
MED26	0.18062235	2.500955898	6.602259331	1.04E-10	1.47E-09	13.87352475
CFAP97	0.37940403	4.726736619	6.601947563	1.05E-10	1.47E-09	13.87165478
BTBD9	0.299681984	3.851947402	6.60177069	1.05E-10	1.48E-09	13.87059394
RRM2B	0.380340018	4.871200858	6.601310339	1.05E-10	1.48E-09	13.86783296
KLC2	0.271276569	4.92425278	6.601092963	1.05E-10	1.48E-09	13.8665293
GDI1	0.236220844	6.838867095	6.599976461	1.06E-10	1.49E-09	13.85983389
HNRNPL	0.25816171	6.136226992	6.599539524	1.06E-10	1.49E-09	13.85721394
RRAS	-0.40942313	7.259537354	-6.599178486	1.06E-10	1.49E-09	13.8550492
C1orf112	0.242075292	1.532514774	6.59735722	1.08E-10	1.51E-09	13.84413062
WDPCP	0.165526067	1.347977664	6.59601036	1.09E-10	1.52E-09	13.83605775
ORC6	0.343700769	1.292742503	6.595457638	1.09E-10	1.53E-09	13.83274522
HR	-0.449882312	1.963011444	-6.594223791	1.10E-10	1.54E-09	13.82535146
HECTD3	0.210633492	4.778317317	6.593834749	1.10E-10	1.54E-09	13.82302038
MAST3	0.336115815	2.567146857	6.593601122	1.10E-10	1.54E-09	13.82162058
CNST	0.322793099	4.232420146	6.593193772	1.10E-10	1.54E-09	13.81918001
WNK1	0.419439225	4.900623746	6.593077296	1.11E-10	1.54E-09	13.81848219
NUP188	0.295176723	4.857431417	6.592902885	1.11E-10	1.54E-09	13.81743728
ZNF462	0.425003726	3.67796216	6.592010872	1.11E-10	1.55E-09	13.81209356
BICRAL	0.391400904	4.359917996	6.59149123	1.12E-10	1.55E-09	13.80898086
SNX8	0.253664939	3.995695285	6.58848649	1.14E-10	1.58E-09	13.7909862
TBK1	0.260779342	2.800506432	6.587372502	1.14E-10	1.59E-09	13.78431655
CEP63	0.219356488	3.322472877	6.587092561	1.15E-10	1.59E-09	13.78264063
BMS1	0.246816336	4.627026186	6.586445397	1.15E-10	1.60E-09	13.77876651
SQLE	0.502214006	4.990648274	6.583966639	1.17E-10	1.62E-09	13.76393085
WDR55	0.267152625	3.75823455	6.583866055	1.17E-10	1.62E-09	13.76332894
PATJ	0.33708228	4.522287626	6.581848613	1.18E-10	1.64E-09	13.75125792
NEMP1	0.363037491	3.54270239	6.580473738	1.19E-10	1.66E-09	13.74303336
CUL4A	0.298787789	5.392122664	6.577566286	1.22E-10	1.68E-09	13.7256456
OSBP2	0.284651493	2.772486512	6.577408356	1.22E-10	1.68E-09	13.7247013
CSNK1D	0.232727551	5.793967692	6.576374166	1.23E-10	1.69E-09	13.71851809
BMP2K	0.272209167	1.410360287	6.57552026	1.23E-10	1.70E-09	13.71341338
TBPL1	0.349743459	3.821362358	6.573265906	1.25E-10	1.72E-09	13.69993936
FARSA	0.257416628	6.757397977	6.573086116	1.25E-10	1.73E-09	13.69886494
ULK1	0.266597562	5.141122937	6.571075004	1.27E-10	1.75E-09	13.68684828
ALG12	0.315072487	3.605451728	6.568662731	1.29E-10	1.77E-09	13.67243871
LACTB2	0.349975757	4.155261135	6.567155953	1.30E-10	1.79E-09	13.6634403
GTF3C4	0.337815428	4.202060338	6.565907639	1.31E-10	1.80E-09	13.65598674
FAM151B	0.225882269	1.514696251	6.564135399	1.32E-10	1.82E-09	13.64540691
XRN1	0.409525971	3.821642323	6.564014726	1.32E-10	1.82E-09	13.64468661
ZADH2	0.298233185	4.402511748	6.563157496	1.33E-10	1.83E-09	13.63957009
ZNF708	0.334591862	3.4679874	6.562011561	1.34E-10	1.84E-09	13.63273127
SMCR8	0.47655433	4.194244187	6.561900576	1.34E-10	1.84E-09	13.63206898
HNRNPF	0.31905711	8.183346659	6.561839749	1.34E-10	1.84E-09	13.631706
RRM1	0.312764381	5.378761891	6.561138844	1.35E-10	1.84E-09	13.62752366
SETD2	0.371476948	4.925520679	6.560279151	1.35E-10	1.85E-09	13.62239433
PCYT1A	0.254747416	4.487068175	6.559290622	1.36E-10	1.86E-09	13.616497
NUDT3	0.088258924	0.269962562	6.558904211	1.37E-10	1.87E-09	13.61419197
ZNF667	0.283800402	2.465555725	6.558151082	1.37E-10	1.87E-09	13.6096997
KCTD3	0.353568678	6.439237438	6.558018877	1.37E-10	1.87E-09	13.60891117
STIP1	0.268027107	6.875186744	6.557743875	1.37E-10	1.87E-09	13.60727097
TMEM65	0.340835393	2.736442622	6.556383329	1.39E-10	1.89E-09	13.5991571
H2BU1	0.560453937	2.440734933	6.555356091	1.40E-10	1.90E-09	13.59303191
CEPT1	0.370358342	2.92223944	6.555303939	1.40E-10	1.90E-09	13.59272096
H2BC15	0.296062862	1.633976221	6.553844779	1.41E-10	1.91E-09	13.58402176
TFAM	0.344939345	4.929614097	6.553825022	1.41E-10	1.91E-09	13.58390398
WDR43	0.322986652	5.123190853	6.552190213	1.42E-10	1.93E-09	13.57415955
UBE2Q1	0.209254466	5.863643457	6.550474032	1.44E-10	1.95E-09	13.56393229
MED1	0.374342752	4.154233617	6.54933847	1.45E-10	1.96E-09	13.55716634
AAMP	0.239852575	7.546632425	6.548964536	1.45E-10	1.97E-09	13.55493858
MRPL3	0.292916602	6.590490129	6.548349574	1.46E-10	1.97E-09	13.55127508
C9orf72	0.355055711	3.741353835	6.548143497	1.46E-10	1.97E-09	13.55004749
TMEM39A	0.295445379	4.303589084	6.548090714	1.46E-10	1.97E-09	13.54973307
MASTL	0.247666979	2.67702208	6.542229174	1.51E-10	2.04E-09	13.51482989
GSK3B	0.350114799	3.763692611	6.541704057	1.52E-10	2.05E-09	13.51170431
YIPF6	0.302128195	5.357174105	6.541698422	1.52E-10	2.05E-09	13.51167077
UHRF1	0.43904779	1.461804032	6.541233626	1.52E-10	2.05E-09	13.5089044
SLC41A1	0.559958866	4.584333143	6.540537221	1.53E-10	2.06E-09	13.50475986
HBP1	0.483872953	4.534064994	6.54049274	1.53E-10	2.06E-09	13.50449515
SASS6	0.322280021	2.441999033	6.539781679	1.54E-10	2.07E-09	13.50026379
GGA3	0.257523871	4.15186733	6.539578619	1.54E-10	2.07E-09	13.49905549
RCBTB1	0.460046081	4.68086491	6.538920894	1.54E-10	2.08E-09	13.49514196
RFX3	0.463776216	3.045659053	6.538287742	1.55E-10	2.08E-09	13.49137496
ZNF782	0.300239752	2.37154129	6.538129157	1.55E-10	2.08E-09	13.49043149
MANEAL	0.4318538	3.547343982	6.53773377	1.56E-10	2.09E-09	13.4880793
KCTD21	0.227821101	3.047992381	6.537484582	1.56E-10	2.09E-09	13.48659692
ZNF431	0.316623706	2.428092452	6.536220699	1.57E-10	2.10E-09	13.47907901
PTK2	0.335328689	4.770936022	6.536175717	1.57E-10	2.10E-09	13.47881146
SLC25A40	0.342560335	4.047176762	6.535893817	1.57E-10	2.10E-09	13.47713482
NCOA3	0.448442214	4.230017347	6.53575913	1.57E-10	2.11E-09	13.47633377
THAP10	0.285381958	2.918147971	6.535111502	1.58E-10	2.11E-09	13.47248221
USP38	0.351274953	4.052611474	6.534806262	1.58E-10	2.11E-09	13.470667
DNAL1	0.274579315	3.319547494	6.532068627	1.61E-10	2.15E-09	13.45438996
TUT4	0.367027866	2.862913179	6.531911109	1.61E-10	2.15E-09	13.45345359
SLC10A5	0.459757067	1.91591717	6.53184716	1.61E-10	2.15E-09	13.45307344
DDX21	0.50585213	5.742939724	6.531070666	1.62E-10	2.16E-09	13.44845785
ERCC3	0.273010406	4.418953952	6.529826509	1.63E-10	2.17E-09	13.44106336
CERS6	0.583618216	3.388408842	6.529672633	1.63E-10	2.17E-09	13.4401489
NAALADL1	-0.367052049	1.89913234	-6.529580427	1.64E-10	2.17E-09	13.43960094
GRAMD1A	0.307673201	5.922555942	6.529140041	1.64E-10	2.18E-09	13.43698393
E2F2	0.319917291	0.904874847	6.528660459	1.64E-10	2.18E-09	13.43413416
SNX4	0.356722084	6.033031103	6.528191586	1.65E-10	2.19E-09	13.4313482
GARRE1	0.347664301	4.321950167	6.527610552	1.66E-10	2.19E-09	13.42789602
RAB19	0.37939408	2.815748374	6.52643863	1.67E-10	2.21E-09	13.42093392
PDGFB	0.340512948	3.476054658	6.526247636	1.67E-10	2.21E-09	13.41979937
TEX261	0.242993428	6.428376949	6.526108259	1.67E-10	2.21E-09	13.41897146
KCNMB1	-0.645100779	3.991031681	-6.52520647	1.68E-10	2.22E-09	13.41361508
HSP90AA1	0.324893748	9.350653165	6.525187982	1.68E-10	2.22E-09	13.41350528
NRDE2	0.189679596	2.114091467	6.524930385	1.68E-10	2.22E-09	13.41197534
SLC2A5	-0.769615643	2.20328597	-6.524897625	1.68E-10	2.22E-09	13.41178078
PDXP	0.075358417	0.19502409	6.524393913	1.69E-10	2.23E-09	13.40878927
PLCB4	0.429631824	4.100801272	6.523980628	1.69E-10	2.23E-09	13.40633493
MRPS22	0.277915858	3.272481251	6.523823658	1.69E-10	2.23E-09	13.40540279
B3GNT10	0.428798601	2.161727809	6.522797169	1.70E-10	2.24E-09	13.39930758
UBAP1	0.252047526	6.267901289	6.520828631	1.73E-10	2.27E-09	13.38762081
ZDHHC23	0.36926509	2.607106527	6.51991393	1.74E-10	2.28E-09	13.38219145
SGMS1	0.40384597	5.033345073	6.519409979	1.74E-10	2.29E-09	13.37920043
SELENOP	0.593941558	4.977304317	6.51932326	1.74E-10	2.29E-09	13.37868576
PON3	-0.18069961	0.292670548	-6.518590683	1.75E-10	2.29E-09	13.37433822
ENOPH1	0.292418628	6.47847481	6.517685182	1.76E-10	2.31E-09	13.36896501
CCDC47	0.344860019	6.709082172	6.517419374	1.76E-10	2.31E-09	13.36738783
YTHDF1	0.217511093	6.146182568	6.516535167	1.77E-10	2.32E-09	13.36214176
KIAA1522	0.332206708	7.293871395	6.514425015	1.79E-10	2.35E-09	13.34962448
COG1	0.270309686	4.467247242	6.514364809	1.80E-10	2.35E-09	13.34926739
RNF13	0.319249088	5.99293165	6.513945972	1.80E-10	2.35E-09	13.34678331
TRMT12	0.292716075	4.731364624	6.513662395	1.80E-10	2.35E-09	13.34510151
SLC12A7	0.331519941	5.555539237	6.512616468	1.81E-10	2.37E-09	13.33889901
KDM5B	0.33978175	3.809310235	6.512281341	1.82E-10	2.37E-09	13.33691184
SUDS3	0.286779149	5.44165663	6.511932436	1.82E-10	2.37E-09	13.33484306
KDM3A	0.337287932	3.760145127	6.510732518	1.84E-10	2.39E-09	13.32772904
VPS52	0.371590608	4.808155546	6.509829971	1.85E-10	2.40E-09	13.32237878
FAM111A	0.382621542	5.363714159	6.509228833	1.85E-10	2.41E-09	13.3188156
FBXO17	-0.489944286	2.267876528	-6.509094334	1.85E-10	2.41E-09	13.31801841
RBP1	-0.508142693	2.96845136	-6.508593457	1.86E-10	2.42E-09	13.31504979
PANK3	0.425444277	4.502643626	6.50518311	1.90E-10	2.47E-09	13.29484226
CARM1	0.350228368	4.82883094	6.504817219	1.90E-10	2.47E-09	13.29267475
RUVBL1	0.295582684	4.688870536	6.503503044	1.92E-10	2.49E-09	13.28489054
USP19	0.279139758	5.712033944	6.503255693	1.92E-10	2.49E-09	13.28342556
SELENOT	0.381458935	6.524587576	6.50220086	1.93E-10	2.50E-09	13.27717865
UTP23	0.319473104	3.604875514	6.502123406	1.94E-10	2.50E-09	13.27672
CDCA2	0.331651038	0.904922292	6.502067796	1.94E-10	2.50E-09	13.27639069
ARHGAP17	0.218295665	3.830190311	6.501720655	1.94E-10	2.51E-09	13.27433508
SPECC1	0.359126636	2.874187564	6.501298244	1.95E-10	2.51E-09	13.27183388
MRPL49	0.278324368	6.266453619	6.50052606	1.95E-10	2.52E-09	13.26726195
PARP9	0.454136253	4.614868234	6.500288818	1.96E-10	2.52E-09	13.26585738
SNAP23	0.327599695	3.326322192	6.499506862	1.97E-10	2.53E-09	13.26122819
RMND5A	0.330976302	5.247580317	6.499083257	1.97E-10	2.54E-09	13.25872065
STRIP1	0.265895336	4.077400024	6.496525187	2.00E-10	2.58E-09	13.24358096
KCNN4	-1.178511737	5.293061617	-6.496503607	2.00E-10	2.58E-09	13.24345326
POLR3B	0.303631926	3.460837329	6.495806503	2.01E-10	2.59E-09	13.2393284
WNK3	0.403090513	1.809104978	6.495401492	2.02E-10	2.59E-09	13.23693206
UHRF1BP1L	0.37688173	3.716579696	6.494857184	2.02E-10	2.60E-09	13.23371174
U2SURP	0.308822804	4.663823495	6.494301155	2.03E-10	2.60E-09	13.23042231
CDK17	0.422882148	4.302196011	6.494049289	2.03E-10	2.61E-09	13.22893237
EIF4H	0.268274691	7.060477316	6.493674436	2.04E-10	2.61E-09	13.22671497
ZFP62	0.277671194	4.727796196	6.493603952	2.04E-10	2.61E-09	13.22629805
MXD1	0.32245537	3.09793279	6.492401198	2.05E-10	2.63E-09	13.21918409
COL23A1	-0.496343192	1.913105512	-6.491365645	2.07E-10	2.64E-09	13.21305996
GTF2A1	0.372326557	4.612868473	6.491360995	2.07E-10	2.64E-09	13.21303246
KIF1B	0.377376097	3.930309557	6.490347549	2.08E-10	2.66E-09	13.20703988
ABITRAM	0.275426321	4.552826748	6.489864907	2.09E-10	2.66E-09	13.20418625
MIS18A	0.27940213	4.365372673	6.489058925	2.10E-10	2.67E-09	13.19942128
ZNF449	0.254820494	2.208436654	6.488512204	2.10E-10	2.68E-09	13.19618934
GTF3C2	0.231977876	4.695075422	6.488137802	2.11E-10	2.69E-09	13.1939762
GORASP1	0.231440752	5.189016394	6.486269406	2.13E-10	2.72E-09	13.18293345
TTC9C	0.223216246	4.298568331	6.486028362	2.14E-10	2.72E-09	13.18150901
POMC	-0.388103177	1.076868381	-6.485782604	2.14E-10	2.72E-09	13.18005676
ORC2	0.256628082	3.976955345	6.484658661	2.15E-10	2.74E-09	13.17341565
CCT5	0.363290144	5.985427626	6.484648371	2.15E-10	2.74E-09	13.17335485
MPHOSPH10	0.233947172	5.354663154	6.48304117	2.18E-10	2.76E-09	13.16385998
RSRC2	0.25855743	4.874402476	6.4821795	2.19E-10	2.77E-09	13.1587703
ZSWIM8	0.366111874	4.603791808	6.482115748	2.19E-10	2.77E-09	13.15839376
MTA1	0.301655793	4.682328375	6.479847519	2.22E-10	2.81E-09	13.14499871
CBFA2T2	0.371040066	5.027380084	6.479696512	2.22E-10	2.81E-09	13.14410708
RAB1A	0.27591094	7.352812447	6.478231058	2.24E-10	2.83E-09	13.1354551
ZNF605	0.287037404	2.914443487	6.476805448	2.26E-10	2.86E-09	13.12703993
VPS54	0.33623937	5.350488165	6.476342066	2.27E-10	2.86E-09	13.12430499
PGM2L1	0.477088769	2.847944595	6.474296708	2.29E-10	2.90E-09	13.11223499
PDPN	-0.538689163	3.395523121	-6.474292605	2.29E-10	2.90E-09	13.11221078
DES	-0.861595518	9.865532268	-6.473746865	2.30E-10	2.90E-09	13.10899082
ACADSB	0.471716656	5.777143709	6.473006624	2.31E-10	2.91E-09	13.10462364
NIPA2	0.483586571	4.409293549	6.473003801	2.31E-10	2.91E-09	13.10460699
MARK4	0.216760338	4.457753443	6.472342182	2.32E-10	2.92E-09	13.10070401
ZNF770	0.700399129	3.74569409	6.470480882	2.35E-10	2.95E-09	13.08972575
RHBDF1	0.263641584	5.332765684	6.469682217	2.36E-10	2.97E-09	13.08501591
NT5C2	0.55972998	3.635481543	6.469326326	2.37E-10	2.97E-09	13.08291732
HP1BP3	0.303681325	5.816588641	6.468965622	2.37E-10	2.98E-09	13.08079046
SLC2A4	-0.635628121	2.660383495	-6.46885979	2.37E-10	2.98E-09	13.08016645
TUBGCP4	0.278735732	1.98285637	6.468636452	2.38E-10	2.98E-09	13.07884962
TRMT44	0.180972632	2.736819295	6.468611908	2.38E-10	2.98E-09	13.0787049
SART3	0.249047824	4.594871723	6.467934219	2.39E-10	2.99E-09	13.07470941
MAOA	0.526339892	7.260569782	6.467719838	2.39E-10	2.99E-09	13.07344555
ZNF841	0.410753855	3.693981145	6.467108371	2.40E-10	3.00E-09	13.06984089
ZNF544	0.2053632	3.553391963	6.465965111	2.41E-10	3.02E-09	13.06310203
EIF3C	0.32132973	2.200722085	6.464890459	2.43E-10	3.04E-09	13.05676849
TRIM37	0.349472989	4.569883473	6.463995633	2.44E-10	3.05E-09	13.05149544
MAP3K9	0.321416126	1.989478042	6.463887041	2.44E-10	3.05E-09	13.05085557
CDC42EP5	-0.869231708	6.186153651	-6.462628293	2.46E-10	3.07E-09	13.04343915
RAD21	0.379348244	6.339821187	6.462049179	2.47E-10	3.08E-09	13.04002747
B3GNT8	-0.407464916	1.580221282	-6.461557099	2.48E-10	3.09E-09	13.03712873
CTTN	0.20581787	7.012592221	6.459795699	2.51E-10	3.12E-09	13.02675422
GOLGA4	0.444110776	5.714067973	6.458130344	2.53E-10	3.15E-09	13.01694759
EP300	0.480633677	4.907722646	6.457646199	2.54E-10	3.16E-09	13.01409706
RAB1B	0.287009059	7.608169763	6.457104439	2.55E-10	3.17E-09	13.0109075
USP9Y	0.51528496	3.916888945	6.455683515	2.57E-10	3.19E-09	13.00254305
ZNF329	0.26894077	3.912443789	6.454499306	2.59E-10	3.21E-09	12.99557322
RBBP6	0.282887976	4.322408871	6.453059287	2.61E-10	3.24E-09	12.98709925
ANKLE2	0.210686136	3.733511011	6.452898283	2.61E-10	3.24E-09	12.98615191
CCNE2	0.281026688	0.967780067	6.452863063	2.61E-10	3.24E-09	12.98594467
FAM114A2	0.273425249	3.783900928	6.450757578	2.65E-10	3.28E-09	12.97355787
TNRC6C	0.253869044	3.348059857	6.448010369	2.69E-10	3.33E-09	12.95740086
TOP1	0.382295165	6.465718819	6.447426486	2.70E-10	3.34E-09	12.95396765
SKAP2	0.390889996	4.417819994	6.446926638	2.71E-10	3.35E-09	12.95102877
H2AC13	0.703763492	1.791574651	6.445825798	2.73E-10	3.37E-09	12.944557
HOXC4	0.609525876	2.762500934	6.445781393	2.73E-10	3.37E-09	12.94429597
CA11	-0.512604843	3.558071656	-6.445499583	2.73E-10	3.37E-09	12.94263938
ZNF85	0.256255863	2.398818772	6.444588936	2.75E-10	3.39E-09	12.93728668
EIF2AK4	0.356812946	4.872909065	6.444367401	2.75E-10	3.39E-09	12.93598462
LIN52	0.241267424	3.558284919	6.444012161	2.76E-10	3.40E-09	12.93389678
MCUR1	0.270926033	4.375625417	6.443954826	2.76E-10	3.40E-09	12.93355981
JUN	0.607992393	8.375413332	6.443447174	2.77E-10	3.40E-09	12.93057641
DNAJC6	0.355233174	1.392707839	6.442298977	2.79E-10	3.43E-09	12.92382933
RALGAPB	0.367969	4.714337438	6.441834284	2.80E-10	3.43E-09	12.92109897
PMS1	0.262296374	3.328424285	6.441476821	2.80E-10	3.44E-09	12.91899876
SYNRG	0.326853208	3.978014735	6.439778551	2.83E-10	3.47E-09	12.90902226
CEND1	-0.486279489	1.764542181	-6.439775896	2.83E-10	3.47E-09	12.90900667
HNRNPR	0.317090783	5.824582409	6.438545571	2.85E-10	3.49E-09	12.9017805
MCCC2	0.723094244	7.602284759	6.437249061	2.88E-10	3.52E-09	12.89416686
OXSM	0.241582203	4.274460132	6.437128397	2.88E-10	3.52E-09	12.89345833
PARD6B	0.281725037	2.451556344	6.437004139	2.88E-10	3.52E-09	12.89272872
C10orf82	-0.310101543	0.408440925	-6.436310832	2.89E-10	3.53E-09	12.888658
ZNF274	0.27808723	3.459722654	6.435954029	2.90E-10	3.54E-09	12.88656319
GCN1	0.341329817	5.510608951	6.434325228	2.93E-10	3.57E-09	12.87700166
CSTF3	0.225880491	4.178631715	6.433636461	2.94E-10	3.58E-09	12.87295901
JPT2	0.263769349	7.537351915	6.433204776	2.95E-10	3.59E-09	12.87042546
FBXO21	0.326222925	5.337619743	6.432586676	2.96E-10	3.60E-09	12.86679811
ACTR8	0.301448404	4.226170747	6.43194925	2.97E-10	3.61E-09	12.86305764
TRAPPC10	0.434419547	2.447053859	6.431287317	2.98E-10	3.63E-09	12.8591737
AP2A1	0.274211208	4.994212733	6.431198057	2.98E-10	3.63E-09	12.85864999
GPR150	-0.218093629	0.483619132	-6.430999542	2.99E-10	3.63E-09	12.85748526
RTCA	0.24655486	5.446805049	6.430924941	2.99E-10	3.63E-09	12.85704757
ZNF433	0.198617598	2.882059792	6.430914265	2.99E-10	3.63E-09	12.85698493
MRAP2	-0.484023454	2.998275419	-6.430318231	3.00E-10	3.64E-09	12.85348812
CNOT6	0.34859805	4.924818744	6.428641497	3.03E-10	3.67E-09	12.84365251
C19orf71	0.435363503	3.261527812	6.42741303	3.05E-10	3.70E-09	12.83644778
GSTM4	-0.401346701	3.037474636	-6.427247026	3.06E-10	3.70E-09	12.83547429
DTL	0.40558693	1.438435079	6.427181918	3.06E-10	3.70E-09	12.83509249
RARRES2	-0.615455076	5.767054065	-6.426935382	3.06E-10	3.70E-09	12.83364678
ZNF440	0.308249302	3.347306264	6.426740398	3.06E-10	3.70E-09	12.83250342
SLBP	0.243205167	6.198247637	6.426380038	3.07E-10	3.71E-09	12.83039038
TICAM1	0.256693148	4.983636219	6.425995907	3.08E-10	3.72E-09	12.82813806
SLC39A6	0.470265285	8.603166065	6.424627999	3.10E-10	3.74E-09	12.8201184
RAD54L	0.296178527	0.827776616	6.424057388	3.12E-10	3.76E-09	12.81677349
CREBBP	0.354792902	4.569316975	6.422831316	3.14E-10	3.78E-09	12.80958714
ARHGAP28	0.541754443	2.545025731	6.422538282	3.14E-10	3.79E-09	12.80786976
FARP2	0.359718708	2.973214124	6.421920862	3.16E-10	3.79E-09	12.80425146
ARHGAP35	0.365794702	4.962662641	6.421856214	3.16E-10	3.79E-09	12.80387262
FAR1	0.314504128	4.761077129	6.421843693	3.16E-10	3.79E-09	12.80379925
KRAS	0.358245823	4.166781704	6.420026185	3.19E-10	3.83E-09	12.79314983
CA14	-0.455656612	1.307433985	-6.419977232	3.19E-10	3.83E-09	12.79286303
TOX4	0.261497174	5.133311306	6.418215983	3.23E-10	3.87E-09	12.78254576
PANX1	0.317549867	4.093602198	6.414827514	3.29E-10	3.95E-09	12.76270306
CCDC134	0.341524607	2.645273736	6.414484944	3.30E-10	3.96E-09	12.76069748
E2F8	0.295315665	0.660288553	6.413647933	3.32E-10	3.97E-09	12.75579757
MON2	0.324668771	3.608294205	6.413352244	3.32E-10	3.98E-09	12.75406672
DUOXA1	-0.596371345	1.664712001	-6.413161508	3.33E-10	3.98E-09	12.75295026
MFSD12	0.299239443	4.945326684	6.410640795	3.38E-10	4.04E-09	12.73819807
FBP2	0.280639644	0.660906344	6.407261766	3.45E-10	4.12E-09	12.71843037
WASL	0.302284349	6.094552397	6.405901553	3.48E-10	4.15E-09	12.71047546
TBP	0.232912887	4.326821192	6.405516087	3.49E-10	4.16E-09	12.70822141
UBE2E2	0.245991517	5.286134746	6.402151186	3.56E-10	4.24E-09	12.68854965
ATG2B	0.352130701	3.671351732	6.402143725	3.56E-10	4.24E-09	12.68850604
SAP130	0.30885709	4.704466676	6.401397662	3.57E-10	4.26E-09	12.68414562
SLC1A4	0.359846401	4.825473944	6.400137751	3.60E-10	4.29E-09	12.67678295
MIDEAS	0.398433783	3.498168838	6.400070088	3.60E-10	4.29E-09	12.67638758
TMED4	0.220898042	7.293737827	6.399173473	3.62E-10	4.31E-09	12.67114874
ZNF367	0.386206784	1.85544606	6.398647352	3.63E-10	4.32E-09	12.66807495
COMMD6	-0.321984853	6.148028177	-6.398433787	3.64E-10	4.32E-09	12.66682728
RAB6B	0.406324542	3.340179601	6.39775875	3.65E-10	4.34E-09	12.66288389
COPB1	0.363672479	6.878586556	6.395975456	3.69E-10	4.38E-09	12.65246806
RBBP5	0.28004598	4.381571602	6.39584462	3.70E-10	4.38E-09	12.65170396
DDX5	0.314429375	7.737033234	6.39551454	3.70E-10	4.39E-09	12.64977634
SLC22A7	-0.06081012	0.085263717	-6.393933133	3.74E-10	4.43E-09	12.6405423
INTS12	0.237282327	3.568578162	6.393335531	3.75E-10	4.44E-09	12.63705332
SNAPC3	0.288792033	4.194681134	6.392789411	3.76E-10	4.45E-09	12.63386516
FANCB	0.159347697	0.63165537	6.391849717	3.79E-10	4.47E-09	12.6283799
GCFC2	0.276496709	3.961119164	6.390921782	3.81E-10	4.50E-09	12.62296396
PDE8B	-0.576927712	3.152950934	-6.390821916	3.81E-10	4.50E-09	12.62238113
TTPAL	0.257956594	3.410855288	6.39025824	3.82E-10	4.51E-09	12.61909157
YKT6	0.217546359	5.605205993	6.389612171	3.84E-10	4.52E-09	12.61532147
UBR4	0.432889613	4.37747133	6.388845638	3.86E-10	4.54E-09	12.61084884
MAP3K4	0.248133963	4.180212279	6.388694958	3.86E-10	4.54E-09	12.60996969
C5orf24	0.411411012	5.089947781	6.388565342	3.86E-10	4.55E-09	12.60921346
PPP2R5B	0.246172412	4.327700643	6.385935503	3.92E-10	4.62E-09	12.59387266
ZNF229	0.330537624	2.829552684	6.385737379	3.93E-10	4.62E-09	12.59271714
EMC2	0.274868664	4.411950082	6.385224509	3.94E-10	4.63E-09	12.58972609
SOGA1	0.388008834	4.707396875	6.383728974	3.98E-10	4.67E-09	12.5810053
UBC	0.24978548	8.868021918	6.383073732	3.99E-10	4.68E-09	12.57718498
NUDT6	0.16324714	0.94732543	6.381442149	4.03E-10	4.73E-09	12.56767367
CNOT4	0.232731764	3.620455703	6.380420932	4.06E-10	4.75E-09	12.56172153
MFSD9	0.29418266	3.525181448	6.380249934	4.06E-10	4.76E-09	12.56072495
E2F3	0.381938929	3.285767767	6.379972736	4.07E-10	4.76E-09	12.55910948
WDFY3	0.402288611	3.724103967	6.379308846	4.08E-10	4.78E-09	12.55524067
ZNF675	0.333975321	2.002682665	6.378161042	4.11E-10	4.81E-09	12.54855267
RAB9A	0.254316936	5.352231632	6.377340761	4.13E-10	4.83E-09	12.5437737
TTC13	0.263320337	3.162385498	6.377215682	4.14E-10	4.83E-09	12.54304503
ZNF529	0.238859447	2.521129531	6.376916303	4.14E-10	4.83E-09	12.541301
GPATCH8	0.372195314	3.981440495	6.376850976	4.14E-10	4.83E-09	12.54092045
CC2D1B	0.196902003	3.99364159	6.376844112	4.14E-10	4.83E-09	12.54088047
MOSPD2	0.385615977	3.16019047	6.376184532	4.16E-10	4.85E-09	12.53703837
EXOC6	0.316059308	3.973780981	6.375301695	4.18E-10	4.87E-09	12.53189632
G3BP1	0.300019342	4.728977967	6.372409771	4.26E-10	4.95E-09	12.51505662
SCAF4	0.258934619	4.496120646	6.371994168	4.27E-10	4.96E-09	12.51263709
CHD1L	0.108785948	0.301615337	6.370487784	4.31E-10	5.01E-09	12.50386845
GOLGB1	0.351004442	6.482288057	6.36945483	4.33E-10	5.04E-09	12.49785666
TRAPPC6B	0.324410515	1.859970976	6.369239438	4.34E-10	5.04E-09	12.49660318
NPLOC4	0.219733437	5.12330061	6.369145056	4.34E-10	5.04E-09	12.49605393
GON4L	0.336304571	3.32222915	6.368752522	4.35E-10	5.05E-09	12.49376969
LSM12	0.293378929	3.230094336	6.368256543	4.37E-10	5.06E-09	12.49088366
HNF4G	0.466034984	1.57605637	6.367923473	4.37E-10	5.07E-09	12.48894568
C6orf132	0.33361531	4.946073702	6.367489902	4.39E-10	5.08E-09	12.48642305
SIX4	0.378359636	3.45208024	6.366342876	4.42E-10	5.11E-09	12.47975007
TMEM184B	0.25108188	4.94792946	6.366145202	4.42E-10	5.11E-09	12.47860017
SGO1	0.268759943	0.635206426	6.365564819	4.44E-10	5.13E-09	12.47522419
LARS1	0.276812012	4.510729882	6.365490423	4.44E-10	5.13E-09	12.47479146
CPT2	0.271627691	2.7513199	6.365130113	4.45E-10	5.14E-09	12.47269576
VCPIP1	0.334868096	3.406516474	6.364247681	4.47E-10	5.16E-09	12.4675636
RAB5A	0.263676674	5.760896998	6.364035352	4.48E-10	5.16E-09	12.46632881
ADIPOR2	0.259952424	5.62371426	6.362839806	4.51E-10	5.20E-09	12.45937677
C16orf89	-0.575307898	2.238901647	-6.362281664	4.52E-10	5.21E-09	12.45613158
GALNT5	-0.371729368	1.047645126	-6.362219811	4.53E-10	5.21E-09	12.45577197
C1orf116	0.375668943	7.700981332	6.361989386	4.53E-10	5.22E-09	12.45443229
BAP1	0.20733702	6.040131004	6.360978846	4.56E-10	5.24E-09	12.44855758
ZHX3	0.337816698	3.633839702	6.360032411	4.59E-10	5.27E-09	12.44305626
SPHK2	0.306923625	3.624216387	6.35957379	4.60E-10	5.28E-09	12.4403907
PLXNA1	0.353655358	3.771903805	6.358779866	4.62E-10	5.30E-09	12.43577669
STAU1	0.263240867	6.976877267	6.358681949	4.62E-10	5.30E-09	12.43520766
CCNB2	0.472439556	3.065878051	6.358204605	4.64E-10	5.32E-09	12.43243378
DDI2	0.346043944	4.761936863	6.357652046	4.65E-10	5.33E-09	12.42922303
PRELID3B	0.346457569	6.185624971	6.355649739	4.71E-10	5.39E-09	12.41759024
KDM3B	0.366704351	5.500437572	6.353190715	4.78E-10	5.47E-09	12.40330831
PLXNB3	0.523434271	3.823146718	6.353139871	4.78E-10	5.47E-09	12.40301307
SERP1	0.313598612	8.010642413	6.352197067	4.81E-10	5.50E-09	12.39753857
EDN3	-0.53075595	1.20049673	-6.350735826	4.85E-10	5.54E-09	12.38905507
ELFN2	0.65844823	2.772199588	6.350731029	4.85E-10	5.54E-09	12.38902723
ZC3HAV1	0.308700065	4.291068475	6.349939035	4.87E-10	5.56E-09	12.38442986
CHTF8	0.171246273	0.554030772	6.349394486	4.89E-10	5.58E-09	12.38126914
PRMT3	0.292207713	3.230284342	6.348782006	4.91E-10	5.59E-09	12.37771441
PDE12	0.285744541	3.839587617	6.348592651	4.91E-10	5.60E-09	12.37661548
LYN	0.359517212	3.993592398	6.348468073	4.92E-10	5.60E-09	12.37589251
NOMO2	0.530539793	2.660289169	6.348364094	4.92E-10	5.60E-09	12.37528908
ZNF714	0.3895125	1.873071233	6.34750829	4.95E-10	5.62E-09	12.3703229
LEMD3	0.322581606	4.281739039	6.347187482	4.96E-10	5.63E-09	12.36846142
PNCK	-0.509479387	2.530654159	-6.346530574	4.97E-10	5.65E-09	12.36464997
NOTCH2	0.468984367	4.925131037	6.346345341	4.98E-10	5.65E-09	12.36357528
FBXO5	0.298223649	2.528467888	6.346143022	4.99E-10	5.66E-09	12.3624015
KIAA1210	-0.710428846	1.90026367	-6.345714344	5.00E-10	5.67E-09	12.35991457
ZNF700	0.361896896	3.058757322	6.34553183	5.00E-10	5.67E-09	12.35885578
NPNT	0.552405354	6.467678687	6.344622817	5.03E-10	5.70E-09	12.35358285
DVL1	0.27453125	6.390500995	6.344388536	5.04E-10	5.70E-09	12.35222395
AGFG1	0.297459147	4.31320205	6.344307727	5.04E-10	5.70E-09	12.35175525
TRPC4AP	0.254411837	6.936022273	6.344173287	5.05E-10	5.71E-09	12.35097548
SMARCAD1	0.402658701	4.097338227	6.342810781	5.09E-10	5.75E-09	12.34307363
H4-16	0.615113098	2.908295383	6.342749765	5.09E-10	5.75E-09	12.3427198
PYGO2	0.196739946	6.197808294	6.341999923	5.11E-10	5.77E-09	12.33837174
SLC34A3	0.296059082	0.84374946	6.341868057	5.12E-10	5.77E-09	12.33760715
MLLT3	0.315081211	3.811052963	6.340547492	5.16E-10	5.82E-09	12.32995087
TRA2B	0.233198383	4.886610504	6.337883789	5.24E-10	5.91E-09	12.31451156
FAM149B1	0.277008878	3.205618297	6.335053026	5.33E-10	6.00E-09	12.29810996
OTULIN	0.255923586	3.511873506	6.334708939	5.34E-10	6.01E-09	12.29611673
KDM7A	0.391390264	3.686211914	6.334373824	5.35E-10	6.02E-09	12.29417556
CDC25A	0.331714373	2.224544378	6.334056803	5.36E-10	6.03E-09	12.29233928
ZNF570	0.222666045	2.502798582	6.32867793	5.54E-10	6.22E-09	12.26119508
ENDOD1	0.507332291	7.25372988	6.327668694	5.57E-10	6.26E-09	12.25535401
ATXN7L1	0.302056197	2.430262399	6.327104835	5.59E-10	6.28E-09	12.25209095
CTNND2	0.473787544	3.089065752	6.326279922	5.62E-10	6.30E-09	12.24731762
MTX2	0.297193631	6.303226666	6.325189654	5.65E-10	6.34E-09	12.24100962
TWIST2	-0.535285178	2.998630782	-6.324674273	5.67E-10	6.36E-09	12.2380281
TBC1D12	0.30921213	3.047134009	6.323830046	5.70E-10	6.39E-09	12.2331446
ACSF2	-0.520650819	2.96173084	-6.323713245	5.70E-10	6.39E-09	12.232469
ACTR6	0.26484768	4.407868474	6.323535662	5.71E-10	6.39E-09	12.23144184
ZNF497	0.216331611	1.211034798	6.323218221	5.72E-10	6.40E-09	12.2296058
RAB3GAP2	0.34758018	3.802137967	6.322238265	5.76E-10	6.43E-09	12.22393833
YRDC	0.287902088	5.141619284	6.322155647	5.76E-10	6.43E-09	12.22346055
DSCC1	0.352391762	2.611277405	6.32115616	5.79E-10	6.47E-09	12.21768096
POGZ	0.305631106	4.851016255	6.320033125	5.83E-10	6.51E-09	12.21118787
SRMS	0.794314467	3.307160182	6.319738415	5.84E-10	6.51E-09	12.20948409
HADH	0.221549683	4.451724686	6.317685619	5.91E-10	6.59E-09	12.19761837
MRPL19	0.295262676	4.01130228	6.31754923	5.92E-10	6.59E-09	12.19683012
TLK1	0.347614563	5.117179678	6.317536413	5.92E-10	6.59E-09	12.19675605
SMYD5	0.186432237	5.057422718	6.317078574	5.94E-10	6.60E-09	12.19411012
PNPO	0.240477755	3.851833246	6.316216049	5.97E-10	6.63E-09	12.18912586
BPTF	0.423033277	4.069137223	6.312841014	6.09E-10	6.77E-09	12.16962821
NAV1	0.366133982	1.996862103	6.312281436	6.11E-10	6.79E-09	12.16639637
APPL2	0.371707751	5.981407681	6.312078835	6.12E-10	6.79E-09	12.16522631
HIPK2	0.515973189	5.382752976	6.311002677	6.16E-10	6.83E-09	12.15901181
RB1CC1	0.373580223	4.933174298	6.309549417	6.21E-10	6.88E-09	12.1506211
ZNF461	0.21922294	2.391880059	6.309523707	6.21E-10	6.88E-09	12.15047267
TMOD3	0.324192597	4.108748483	6.309406361	6.21E-10	6.88E-09	12.14979523
NGLY1	0.266326286	3.940275515	6.308986224	6.23E-10	6.90E-09	12.14736982
TMEM86A	0.310002427	3.236725152	6.308659555	6.24E-10	6.91E-09	12.1454841
WWC1	0.361597263	5.425205593	6.307817472	6.27E-10	6.94E-09	12.14062348
SLC22A5	0.292086868	3.545115923	6.307529267	6.28E-10	6.95E-09	12.13896005
CRAT	0.440243407	7.051512166	6.307317985	6.29E-10	6.95E-09	12.13774063
COX18	0.255208413	3.545480894	6.306646794	6.32E-10	6.97E-09	12.13386708
DEPDC1B	0.405864463	1.204710188	6.305818839	6.35E-10	7.01E-09	12.1290893
RAB43	0.300424875	1.249378163	6.305555274	6.36E-10	7.01E-09	12.12756849
PTPRF	0.419180191	7.703417347	6.304804902	6.39E-10	7.04E-09	12.12323903
CDH22	-0.425538578	1.099022193	-6.30469061	6.39E-10	7.04E-09	12.12257963
NIF3L1	0.254587875	5.063073934	6.303731912	6.43E-10	7.08E-09	12.1170489
C1orf54	-0.414262112	3.744527208	-6.302854826	6.46E-10	7.11E-09	12.11198961
HEATR3	0.285136125	3.885061105	6.302742159	6.47E-10	7.11E-09	12.11133976
TRIM25	0.381898038	3.703290275	6.302630049	6.47E-10	7.11E-09	12.11069313
CPAMD8	-0.5994616	3.771891845	-6.302353717	6.48E-10	7.12E-09	12.10909933
RFC4	0.284186013	3.542621277	6.302253608	6.49E-10	7.12E-09	12.10852195
GFM2	0.407527303	4.172153169	6.30133597	6.52E-10	7.16E-09	12.10322981
PC	0.331934951	4.317070401	6.300854643	6.54E-10	7.17E-09	12.1004542
KPNA1	0.272195404	4.02105548	6.30078492	6.54E-10	7.17E-09	12.10005215
PDCD10	0.307421579	4.965972424	6.300672262	6.55E-10	7.17E-09	12.09940254
CENPP	0.177103262	0.949574643	6.299248657	6.60E-10	7.23E-09	12.09119445
MIA2	0.315434402	4.050455967	6.298523209	6.63E-10	7.26E-09	12.08701234
GFM1	0.322606026	3.917641528	6.297292271	6.68E-10	7.31E-09	12.07991709
SEC14L5	0.399910632	1.373435962	6.295261552	6.76E-10	7.39E-09	12.06821439
GLCCI1	0.350258974	2.89334191	6.295055303	6.77E-10	7.40E-09	12.06702599
OGT	0.421459569	5.905219748	6.294737912	6.78E-10	7.41E-09	12.06519726
RUFY2	0.296351362	3.003252874	6.293656905	6.83E-10	7.45E-09	12.05896934
MSH6	0.335288617	3.788030165	6.293511752	6.83E-10	7.45E-09	12.05813316
PCNX2	0.283351723	2.642690895	6.293088256	6.85E-10	7.47E-09	12.0556936
CSNK1G1	0.307033442	2.849500439	6.290888943	6.94E-10	7.56E-09	12.04302666
WASF1	0.391862919	3.427673225	6.290466299	6.96E-10	7.58E-09	12.04059287
TNFAIP1	0.322057023	5.165791217	6.289407249	7.00E-10	7.62E-09	12.03449497
STPG1	0.238761078	2.575611325	6.28905909	7.02E-10	7.63E-09	12.03249049
ZBTB45	0.233177787	4.693536672	6.285812261	7.15E-10	7.78E-09	12.01380189
XRN2	0.354476892	6.311134027	6.28543543	7.17E-10	7.79E-09	12.0116334
NOP56	0.221614384	6.008870894	6.285156348	7.18E-10	7.80E-09	12.01002748
DHX57	0.246883988	3.545375336	6.284754601	7.20E-10	7.81E-09	12.00771582
SGCA	-0.594571703	3.587181148	-6.284302551	7.22E-10	7.83E-09	12.00511486
FADD	0.292189029	2.168977539	6.284047823	7.23E-10	7.84E-09	12.0036493
C8orf37	0.346527536	2.677453476	6.28328853	7.26E-10	7.87E-09	11.99928107
GSPT1	0.295016828	6.280744694	6.280992619	7.36E-10	7.97E-09	11.98607538
ZNF76	0.194741066	4.592116154	6.280861826	7.37E-10	7.98E-09	11.98532321
ZNF852	0.290479303	1.720438906	6.279156954	7.44E-10	8.05E-09	11.9755199
PCF11	0.350410355	4.367639925	6.278432598	7.48E-10	8.08E-09	11.97135541
AIFM1	0.239673345	3.993269994	6.276835383	7.55E-10	8.16E-09	11.9621741
PIGW	0.340936234	3.602311152	6.276278206	7.57E-10	8.18E-09	11.95897173
EXTL2	0.355223954	4.309940049	6.275901258	7.59E-10	8.19E-09	11.95680537
CEP70	0.282233893	4.510061429	6.275857215	7.59E-10	8.19E-09	11.95655226
ZNF677	0.250487624	2.919059322	6.275749214	7.60E-10	8.19E-09	11.95593159
RBM39	0.249461793	5.923015011	6.275228927	7.62E-10	8.21E-09	11.95294168
POMK	0.380148911	3.812257348	6.273354188	7.71E-10	8.30E-09	11.94216996
RBM33	0.2835846	3.523654184	6.273147572	7.72E-10	8.31E-09	11.94098297
WDR11	0.335188306	4.192190859	6.272543813	7.74E-10	8.33E-09	11.93751462
LAMB3	-0.921984939	4.403139109	-6.271243409	7.80E-10	8.39E-09	11.93004529
NUP153	0.404668259	4.598557689	6.269313251	7.89E-10	8.48E-09	11.91896118
MAGI1	0.290310393	3.72332272	6.268999038	7.91E-10	8.50E-09	11.91715707
FLNB	0.374054214	7.251284657	6.268724594	7.92E-10	8.50E-09	11.91558135
THEM6	0.355194392	5.831748901	6.267541119	7.98E-10	8.56E-09	11.90878711
GIT1	0.201285393	5.375536248	6.267074088	8.00E-10	8.58E-09	11.90610623
HSPA4	0.260024857	6.195703552	6.264550435	8.12E-10	8.70E-09	11.89162271
PRKDC	0.480293945	5.020073576	6.263884262	8.15E-10	8.73E-09	11.88780029
YPEL1	0.311152506	2.285396879	6.262800019	8.21E-10	8.78E-09	11.8815798
C2CD3	0.29986487	3.271963846	6.262769707	8.21E-10	8.78E-09	11.88140591
TMEM62	0.314451348	3.303305762	6.262533384	8.22E-10	8.79E-09	11.8800502
CECR2	0.376110152	1.8519623	6.262100638	8.24E-10	8.81E-09	11.87756781
SARM1	0.272397772	1.974988674	6.261066725	8.29E-10	8.86E-09	11.87163748
BRAF	0.292775357	2.884940038	6.259328762	8.38E-10	8.95E-09	11.86167073
CAPN7	0.316705188	4.568721781	6.257845165	8.45E-10	9.02E-09	11.85316456
ZNF562	0.269367884	3.281895402	6.256691005	8.51E-10	9.08E-09	11.8465484
POLR3A	0.259827528	3.866930964	6.256094131	8.54E-10	9.10E-09	11.84312727
AZI2	0.309231894	3.135631514	6.255779872	8.55E-10	9.12E-09	11.84132612
ARHGAP21	0.352726048	3.735128493	6.255182273	8.59E-10	9.14E-09	11.83790125
MED13	0.378113139	4.25012082	6.254873492	8.60E-10	9.16E-09	11.83613172
GOLGA3	0.260153807	5.411391022	6.254363794	8.63E-10	9.18E-09	11.83321096
PSMD3	0.273855649	6.612186295	6.253537632	8.67E-10	9.22E-09	11.82847717
FBXW2	0.285622988	4.59057578	6.253092584	8.69E-10	9.24E-09	11.82592733
SLC16A5	-0.640793172	2.934797374	-6.252818646	8.71E-10	9.25E-09	11.82435792
SYNJ2	0.370136264	3.82971038	6.252652065	8.72E-10	9.25E-09	11.82340359
AFG3L2	0.376901126	4.430154789	6.252309135	8.73E-10	9.27E-09	11.82143904
GFPT1	0.402191522	6.593360852	6.252137506	8.74E-10	9.27E-09	11.82045586
PSMD11	0.223622059	5.422954562	6.25211123	8.74E-10	9.27E-09	11.82030534
S100A2	-0.883689787	3.372424642	-6.250891289	8.81E-10	9.33E-09	11.81331759
RAB35	0.24710189	5.440451429	6.249301371	8.89E-10	9.41E-09	11.80421237
MSL3	0.230939804	3.233004499	6.247643729	8.98E-10	9.50E-09	11.79472141
EFEMP2	-0.488389775	4.378472186	-6.246346189	9.05E-10	9.57E-09	11.78729373
SLC25A44	0.268128803	3.989171421	6.245737034	9.08E-10	9.60E-09	11.78380713
DCTD	0.222613881	6.344136978	6.24455875	9.14E-10	9.66E-09	11.77706382
MAPKAP1	0.21698064	5.13095617	6.243686155	9.19E-10	9.71E-09	11.77207068
AL031777.2	0.413580098	1.416359291	6.242689992	9.25E-10	9.76E-09	11.76637118
NAF1	0.294697803	3.090542331	6.240436634	9.37E-10	9.88E-09	11.75348155
HNRNPU	0.235984719	6.116000234	6.2393483	9.43E-10	9.94E-09	11.7472575
ZNF695	0.1414373	0.292268999	6.238868824	9.46E-10	9.97E-09	11.74451573
CAPNS2	-0.643570959	1.259045132	-6.238580149	9.47E-10	9.98E-09	11.7428651
FANCM	0.233508759	1.508955511	6.23826451	9.49E-10	9.99E-09	11.74106036
ANKRD46	0.288290684	3.786641668	6.237283686	9.55E-10	1.00E-08	11.73545277
UNC119	0.221979318	4.342623245	6.237124598	9.56E-10	1.00E-08	11.7345433
MAPK14	0.288858762	4.384553949	6.236851798	9.57E-10	1.01E-08	11.73298381
WDR47	0.344441338	3.356993666	6.236115038	9.61E-10	1.01E-08	11.72877233
TNKS1BP1	0.285441618	6.966427852	6.23406177	9.73E-10	1.02E-08	11.71703764
VPS8	0.271208636	3.546638124	6.233615425	9.76E-10	1.02E-08	11.71448716
GJB4	-0.340698314	0.685380272	-6.232956231	9.79E-10	1.03E-08	11.71072071
GIT2	0.29438258	1.735214775	6.232944698	9.80E-10	1.03E-08	11.71065482
HSPA8	0.426690101	9.504670798	6.232912381	9.80E-10	1.03E-08	11.71047018
MLH1	0.236167361	4.184235943	6.232669492	9.81E-10	1.03E-08	11.70908247
CAND1	0.341563162	4.849201884	6.231350003	9.89E-10	1.03E-08	11.70154461
WDR45B	0.276185541	6.949701335	6.231109455	9.90E-10	1.04E-08	11.70017057
BOLA3	0.234573517	2.682464488	6.230945122	9.91E-10	1.04E-08	11.69923191
ZNF45	0.275094077	3.487117453	6.229185981	1.00E-09	1.05E-08	11.6891851
PRDM15	0.177485852	1.848937894	6.228680136	1.00E-09	1.05E-08	11.68629656
INPP5A	0.293584641	5.326327858	6.227639308	1.01E-09	1.06E-08	11.68035374
ACAD9	0.203173011	5.076166285	6.227050134	1.01E-09	1.06E-08	11.67699011
WDSUB1	0.28388679	4.412520925	6.225713567	1.02E-09	1.07E-08	11.66936055
SCAMP3	0.253930189	6.949577214	6.224960957	1.03E-09	1.07E-08	11.66506503
CCNY	0.244458917	5.532271532	6.224921885	1.03E-09	1.07E-08	11.66484204
TMEM263	0.307326147	5.912528225	6.223600137	1.04E-09	1.08E-08	11.65729927
AUH	0.369641172	5.887796177	6.22211944	1.04E-09	1.09E-08	11.64885106
SEPHS2	0.269355943	7.049723988	6.221545124	1.05E-09	1.09E-08	11.64557473
SNAPIN	0.213061739	5.979493382	6.22152719	1.05E-09	1.09E-08	11.64547242
EFCAB11	0.209557155	2.107746843	6.221109079	1.05E-09	1.09E-08	11.64308736
GTPBP2	0.266197978	4.502369524	6.220921317	1.05E-09	1.09E-08	11.64201635
MYO10	0.363358625	3.861878518	6.220599592	1.05E-09	1.09E-08	11.64018125
BRPF1	0.253572279	3.816936407	6.220481046	1.05E-09	1.09E-08	11.6395051
LYRM7	0.281931607	3.542151539	6.220422546	1.05E-09	1.09E-08	11.63917144
SMOC1	-0.775602543	3.69659032	-6.220027642	1.06E-09	1.10E-08	11.6369191
C2orf88	-0.433439679	1.411988497	-6.219720272	1.06E-09	1.10E-08	11.6351661
CEP128	0.204920863	1.228286769	6.219112136	1.06E-09	1.10E-08	11.63169798
PABPC1	0.361148563	9.135279869	6.219111755	1.06E-09	1.10E-08	11.6316958
UNG	0.25522376	5.600068287	6.218899615	1.06E-09	1.10E-08	11.63048606
PIAS3	0.422109812	4.589452383	6.218427382	1.07E-09	1.10E-08	11.62779326
ZSCAN32	0.206108969	3.522550062	6.218288893	1.07E-09	1.10E-08	11.62700359
COL17A1	-0.809723454	3.032702991	-6.215484117	1.09E-09	1.12E-08	11.61101387
ZNF778	0.295571372	2.084591096	6.213891237	1.10E-09	1.13E-08	11.60193577
CAMSAP3	0.292010913	5.61687089	6.210775461	1.12E-09	1.15E-08	11.58418418
UBE2N	0.250891871	6.06748517	6.209511861	1.13E-09	1.16E-08	11.5769872
ZNF621	0.294357741	3.463052464	6.209209737	1.13E-09	1.16E-08	11.57526661
BMP8A	0.345060251	2.639686023	6.207584947	1.14E-09	1.17E-08	11.56601465
ADAP2	0.300800606	2.244997669	6.206993275	1.14E-09	1.18E-08	11.56264605
CDK16	0.193909822	5.514966826	6.206935519	1.14E-09	1.18E-08	11.56231723
DNAJC16	0.297446913	3.766906941	6.206774101	1.14E-09	1.18E-08	11.56139827
SNX27	0.278655009	3.431529079	6.205616345	1.15E-09	1.18E-08	11.55480772
CACUL1	0.247041781	4.118568344	6.205044035	1.16E-09	1.19E-08	11.55155023
FOXN2	0.412312553	3.314717504	6.204635955	1.16E-09	1.19E-08	11.54922766
RANBP17	0.203565197	1.495327883	6.204313596	1.16E-09	1.19E-08	11.54739306
MARCHF3	0.322023685	1.66635114	6.20350335	1.17E-09	1.20E-08	11.54278216
CACYBP	0.232101564	5.086851051	6.203003336	1.17E-09	1.20E-08	11.53993698
FKBP3	0.249144103	5.99750457	6.201942753	1.18E-09	1.21E-08	11.53390268
RAB18	0.366076719	6.137091032	6.20166599	1.18E-09	1.21E-08	11.53232815
NDOR1	0.250281452	4.056300697	6.201422977	1.18E-09	1.21E-08	11.53094568
MCM10	0.298155284	0.736869179	6.200748978	1.18E-09	1.21E-08	11.52711163
PLAA	0.269463605	4.53693191	6.200696236	1.19E-09	1.21E-08	11.52681161
NBPF9	0.331609038	1.899406958	6.200505762	1.19E-09	1.21E-08	11.52572817
SMS	0.650298659	9.08105896	6.198936805	1.20E-09	1.22E-08	11.51680481
TMEM167A	0.297333828	5.886054225	6.196796059	1.21E-09	1.24E-08	11.50463254
ZKSCAN5	0.201495792	3.308545383	6.196658354	1.21E-09	1.24E-08	11.50384967
VHL	0.2400108	5.228032435	6.196046279	1.22E-09	1.24E-08	11.50037014
LGALS7B	-0.304442846	0.483267752	-6.195867101	1.22E-09	1.24E-08	11.49935161
FBXO41	0.391372515	2.327387352	6.195691375	1.22E-09	1.24E-08	11.49835272
PAGE4	-0.833829001	3.671158029	-6.195566978	1.22E-09	1.24E-08	11.49764561
GEMIN5	0.297994892	4.075417885	6.195411955	1.22E-09	1.24E-08	11.49676444
WIPI2	0.183601213	5.353421073	6.195264859	1.22E-09	1.24E-08	11.49592835
ZNF669	0.348583726	2.840150484	6.193960725	1.23E-09	1.25E-08	11.48851637
DENR	0.245948689	6.312523109	6.193910973	1.23E-09	1.25E-08	11.48823364
GTPBP10	0.257528538	2.996317848	6.193431083	1.24E-09	1.26E-08	11.48550657
JPH4	-0.646407276	2.541880006	-6.192747401	1.24E-09	1.26E-08	11.48162171
VRK2	0.3794618	3.258772872	6.192421704	1.24E-09	1.26E-08	11.47977115
MLLT1	0.221921525	6.378127187	6.189504095	1.27E-09	1.28E-08	11.46319743
TMEM68	0.259786146	3.307050034	6.189131043	1.27E-09	1.29E-08	11.46107875
SCAMP4	0.239317597	5.99091032	6.188750137	1.27E-09	1.29E-08	11.45891559
DCTN4	0.263712477	5.701392913	6.188710358	1.27E-09	1.29E-08	11.45868969
MMACHC	0.260678001	2.998186495	6.188478033	1.27E-09	1.29E-08	11.45737038
HPS5	0.301257483	3.341870038	6.188110607	1.28E-09	1.29E-08	11.45528396
HMGXB4	0.368788506	4.205656151	6.187990822	1.28E-09	1.29E-08	11.45460378
WDR93	0.455163344	1.791487688	6.187669972	1.28E-09	1.29E-08	11.45278196
FIP1L1	0.20764223	3.067593015	6.187065048	1.28E-09	1.30E-08	11.44934734
NOA1	0.315807432	5.701680107	6.186793455	1.29E-09	1.30E-08	11.44780539
ABCG1	0.393701557	4.447571933	6.186610373	1.29E-09	1.30E-08	11.44676599
RPL7L1	0.261612634	6.009377344	6.18588714	1.29E-09	1.30E-08	11.44266028
OAS3	0.60585717	3.741496932	6.18555392	1.30E-09	1.31E-08	11.44076877
ACO2	0.352324652	4.609494471	6.184162749	1.31E-09	1.32E-08	11.43287276
KIFBP	0.286499971	4.025789227	6.183953251	1.31E-09	1.32E-08	11.43168383
CLPTM1L	0.219786703	6.103480939	6.183700076	1.31E-09	1.32E-08	11.43024706
H2AC11	0.581847965	2.258307088	6.183682166	1.31E-09	1.32E-08	11.43014542
CA2	0.551525896	1.85730227	6.182884245	1.32E-09	1.32E-08	11.42561758
SRCAP	0.170876689	0.932654123	6.181497374	1.33E-09	1.33E-08	11.41774888
FBXO11	0.476666626	3.285072927	6.181421364	1.33E-09	1.33E-08	11.41731767
TAGLN	-0.641387577	8.274085299	-6.180369132	1.34E-09	1.34E-08	11.41134868
DNAJC13	0.352615918	4.165077749	6.179040134	1.35E-09	1.35E-08	11.40381093
RETREG1	0.421907218	4.361002907	6.178634852	1.35E-09	1.35E-08	11.40151255
RPAP3	0.249571795	4.15272095	6.17712628	1.36E-09	1.36E-08	11.39295847
DHX16	0.234086439	5.099397852	6.176468814	1.37E-09	1.37E-08	11.38923098
CYB561	0.303731937	7.738461474	6.175737375	1.37E-09	1.37E-08	11.38508451
YTHDF3	0.335565698	5.575569478	6.174886088	1.38E-09	1.38E-08	11.38025915
SAR1B	0.330084978	5.272420304	6.174796723	1.38E-09	1.38E-08	11.37975264
NBPF3	0.365839838	2.352895741	6.174748175	1.38E-09	1.38E-08	11.37947748
EAF1	0.320712422	4.3234263	6.174191385	1.39E-09	1.38E-08	11.37632179
GALK2	0.326660546	3.040094683	6.172375791	1.40E-09	1.40E-08	11.36603334
UBE2G2	0.213174591	5.301081824	6.172231875	1.40E-09	1.40E-08	11.36521792
POLR1G	0.206767408	2.211298779	6.171557453	1.41E-09	1.40E-08	11.3613969
[truncated: 8,660 more rows]
